# Supplementary material for: Clinical and genomic features of Mycobacterium avium complex: a multi-national European study
Source: Genome Med. 2024 Jul 9;16:86. doi: 10.1186/s13073-024-01359-8 (PMC11232273; doi:10.1186/s13073-024-01359-8)
Supplement: Supplementary file 1 — Supplementary Material 1. [file 13073_2024_1359_MOESM1_ESM.zip]

Archive with 4 entries (4 files):
- S2_included_isolates.xlsx
- S6_included_public_isolates.xlsx
- S8_detection_of_plasmids.xlsx
- supplemental_material.docx
