# Supplementary material for: Clinical and genomic features of Mycobacterium avium complex: a multi-national European study
Source: Genome Med. 2024 Jul 9;16:86. doi: 10.1186/s13073-024-01359-8 (PMC11232273; doi:10.1186/s13073-024-01359-8)
Supplement: Supplementary file 1 — Supplementary Material 1. [file 13073_2024_1359_MOESM1_ESM.zip › S2_included_isolates.xlsx]

## Sheet: Sheet1
Isolate ID	NRZ ID	Accession	Patient ID	Continent	Country	Site	Date of isolation	Sample type	Species
ntmscope_MAC_2	22002647	ERS18730211	P145	Europe	Germany	Frankfurt	2006-04-12	extrapulmonary	M. avium
ntmscope_MAC_3	22001641	ERS18730212	P140	Europe	Germany	Frankfurt	2006-10-18	pulmonary	M. avium
ntmscope_MAC_4	22001642	ERS18730213	P41	Europe	Germany	Frankfurt	2006-08-31	extrapulmonary	M. avium
ntmscope_MAC_5	22001643	ERS18730214	P21	Europe	Germany	Frankfurt	2006-11-29	pulmonary	M. avium
ntmscope_MAC_6	22001644	ERS18730215	P25	Europe	Germany	Frankfurt	2007-01-24	pulmonary	M. avium
ntmscope_MAC_7	22001645	ERS18730216	P123	Europe	Germany	Frankfurt	2007-08-31	extrapulmonary	M. avium
ntmscope_MAC_8	22001646	ERS18730217	P179	Europe	Germany	Frankfurt	2007-11-08	extrapulmonary	M. avium
ntmscope_MAC_9	22001647	ERS18730218	P141	Europe	Germany	Frankfurt	2008-03-12	pulmonary	M. avium
ntmscope_MAC_10	22001648	ERS18730219	P149	Europe	Germany	Frankfurt	2008-03-12	extrapulmonary	M. avium
ntmscope_MAC_11	22001649	ERS18730220	P111	Europe	Germany	Frankfurt	2008-05-20	extrapulmonary	M. avium
ntmscope_MAC_12	22001650	Available upon request	P97	Europe	Germany	Frankfurt	2008-10-29	pulmonary	Novel species
ntmscope_MAC_13	22001651	ERS18730221	P187	Europe	Germany	Frankfurt	2009-08-07	extrapulmonary	M. avium
ntmscope_MAC_14	22001652	ERS18730222	P162	Europe	Germany	Frankfurt	2009-09-16	extrapulmonary	M. avium
ntmscope_MAC_15	22001653	ERS18730223	P44	Europe	Germany	Frankfurt	2010-03-10	pulmonary	M. avium
ntmscope_MAC_16	22001654	ERS18730224	P188	Europe	Germany	Frankfurt	2010-07-02	pulmonary	M. avium
ntmscope_MAC_17	22001655	ERS18730225	P92	Europe	Germany	Frankfurt	2010-08-27	pulmonary	M. avium
ntmscope_MAC_18	22001656	ERS18730226	P91	Europe	Germany	Frankfurt	2010-11-19	extrapulmonary	M. avium
ntmscope_MAC_19	22001657	ERS18730227	P170	Europe	Germany	Frankfurt	2010-11-22	pulmonary	M. avium
ntmscope_MAC_21	22001659	ERS18730228	P31	Europe	Germany	Frankfurt	2011-05-03	extrapulmonary	M. avium
ntmscope_MAC_22	22001660	ERS18730229	P130	Europe	Germany	Frankfurt	2011-06-04	extrapulmonary	M. avium
ntmscope_MAC_23	22001661	ERS18730230	P42	Europe	Germany	Frankfurt	2011-06-10	pulmonary	M. avium
ntmscope_MAC_24	22001662	ERS18730231	P135	Europe	Germany	Frankfurt	2011-10-26	pulmonary	M. chimaera
ntmscope_MAC_27	22001665	ERS18730232	P134	Europe	Germany	Frankfurt	2012-02-23	pulmonary	M. avium
ntmscope_MAC_28	22001666	ERS18730233	P117	Europe	Germany	Frankfurt	2012-05-09	pulmonary	M. avium
ntmscope_MAC_29	22001667	ERS18730234	P69	Europe	Germany	Frankfurt	2012-06-18	pulmonary	M. avium
ntmscope_MAC_30	22001668	ERS18730235	P136	Europe	Germany	Frankfurt	2012-05-22	pulmonary	M. chimaera
ntmscope_MAC_31	22001669	ERS18730236	P50	Europe	Germany	Frankfurt	2012-07-24	pulmonary	M. avium
ntmscope_MAC_32	22001670	ERS18730237	P49	Europe	Germany	Frankfurt	2012-09-04	pulmonary	M. avium
ntmscope_MAC_33	22001671	ERS18730238	P8	Europe	Germany	Frankfurt	2012-09-26	pulmonary	M. avium
ntmscope_MAC_34	22001672	ERS18730239	P4	Europe	Germany	Frankfurt	2012-10-12	pulmonary	M. avium
ntmscope_MAC_35	22002648	ERS18730240	P12	Europe	Germany	Frankfurt	2012-12-06	pulmonary	M. chimaera
ntmscope_MAC_36	22001673	ERS18730241	P18	Europe	Germany	Frankfurt	2013-02-12	pulmonary	M. avium
ntmscope_MAC_37	22001674	ERS18730242	P30	Europe	Germany	Frankfurt	2013-03-22	pulmonary	M. avium
ntmscope_MAC_38	22001675	ERS18730243	P192	Europe	Germany	Frankfurt	2013-03-01	pulmonary	M. avium
ntmscope_MAC_39	22001676	ERS18730244	P83	Europe	Germany	Frankfurt	2013-03-18	pulmonary	M. avium
ntmscope_MAC_40	22001677	ERS18730245	P118	Europe	Germany	Frankfurt	2013-03-07	pulmonary	M. avium
ntmscope_MAC_41	22001678	ERS18730246	P97	Europe	Germany	Frankfurt	2013-04-24	pulmonary	M. avium
ntmscope_MAC_42	22001679	ERS18730247	P161	Europe	Germany	Frankfurt	2013-06-03	extrapulmonary	M. avium
ntmscope_MAC_43	22001680	ERS18730248	P27	Europe	Germany	Frankfurt	2013-08-06	extrapulmonary	M. avium
ntmscope_MAC_44	22001681	ERS18730249	P40	Europe	Germany	Frankfurt	2013-08-07	pulmonary	M. avium
ntmscope_MAC_45	22001682	ERS18730250	P164	Europe	Germany	Frankfurt	2013-10-30	pulmonary	M. avium
ntmscope_MAC_46	22001683	ERS18730251	P86	Europe	Germany	Frankfurt	2013-05-22	pulmonary	M. chimaera
ntmscope_MAC_48	22001685	ERS18730252	P71	Europe	Germany	Frankfurt	2014-01-04	pulmonary	M. chimaera
ntmscope_MAC_49	22001686	ERS18730253	P93	Europe	Germany	Frankfurt	2013-12-23	extrapulmonary	M. avium
ntmscope_MAC_50	22001687	ERS18730254	P163	Europe	Germany	Frankfurt	2014-01-10	pulmonary	M. chimaera
ntmscope_MAC_51	22002649	ERS18730255	P175	Europe	Germany	Frankfurt	2014-03-31	pulmonary	M. marseillense
ntmscope_MAC_52	22001688	ERS18730256	P160	Europe	Germany	Frankfurt	2014-05-30	extrapulmonary	M. avium
ntmscope_MAC_53	22001689	ERS18730257	P73	Europe	Germany	Frankfurt	2014-10-30	pulmonary	M. chimaera
ntmscope_MAC_54	22001690	ERS18730258	P180	Europe	Germany	Frankfurt	2014-10-30	pulmonary	M. avium
ntmscope_MAC_55	22001691	ERS18730259	P75	Europe	Germany	Frankfurt	2015-05-11	pulmonary	M. avium
ntmscope_MAC_56	22001692	ERS18730260	P120	Europe	Germany	Frankfurt	2015-04-17	extrapulmonary	M. avium
ntmscope_MAC_57	22001693	ERS18730261	P19	Europe	Germany	Frankfurt	2015-07-10	extrapulmonary	M. avium
ntmscope_MAC_58	22001694	ERS18730262	P133	Europe	Germany	Frankfurt	2015-07-26	extrapulmonary	M. avium
ntmscope_MAC_59	22001695	ERS18730263	P15	Europe	Germany	Frankfurt	2015-10-05	extrapulmonary	M. avium
ntmscope_MAC_60	22001696	ERS18730264	P167	Europe	Germany	Frankfurt	2015-11-19	extrapulmonary	M. avium
ntmscope_MAC_61	22001697	ERS18730265	P66	Europe	Germany	Frankfurt	2016-01-13	pulmonary	M. intracellulare
ntmscope_MAC_62	22001698	ERS18730266	P122	Europe	Germany	Frankfurt	2016-02-01	pulmonary	M. chimaera
ntmscope_MAC_63	22001699	ERS18730267	P59	Europe	Germany	Frankfurt	2016-02-12	extrapulmonary	M. avium
ntmscope_MAC_64	22001700	ERS18730268	P14	Europe	Germany	Frankfurt	2016-03-27	pulmonary	M. chimaera
ntmscope_MAC_65	22001701	ERS18730269	P108	Europe	Germany	Frankfurt	2016-06-06	extrapulmonary	M. avium
ntmscope_MAC_66	22001702	ERS18730270	P74	Europe	Germany	Frankfurt	2016-04-28	pulmonary	M. chimaera
ntmscope_MAC_67	22001703	ERS18730271	P116	Europe	Germany	Frankfurt	2016-05-02	extrapulmonary	M. avium
ntmscope_MAC_68	22001704	ERS18730272	P115	Europe	Germany	Frankfurt	2016-05-06	pulmonary	M. avium
ntmscope_MAC_69	22001705	ERS18730273	P54	Europe	Germany	Frankfurt	2016-06-08	pulmonary	M. avium
ntmscope_MAC_70	22001706	ERS18730274	P112	Europe	Germany	Frankfurt	2016-06-07	pulmonary	M. avium
ntmscope_MAC_71	22001707	ERS18730275	P138	Europe	Germany	Frankfurt	2016-06-14	pulmonary	M. chimaera
ntmscope_MAC_72	22002650	ERS18730276	P58	Europe	Germany	Frankfurt	2016-07-02	pulmonary	M. chimaera
ntmscope_MAC_73	22001708	ERS18730277	P171	Europe	Germany	Frankfurt	2016-09-05	pulmonary	M. chimaera
ntmscope_MAC_74	22002651	ERS18730278	P181	Europe	Germany	Frankfurt	2006-03-03	extrapulmonary	M. avium
ntmscope_MAC_75	22002652	ERS18730279	P139	Europe	Germany	Frankfurt	2006-05-12	pulmonary	M. avium
ntmscope_MAC_76	22002653	ERS18730280	P145	Europe	Germany	Frankfurt	2006-05-30	extrapulmonary	M. avium
ntmscope_MAC_77	22002654	ERS18730281	P45	Europe	Germany	Frankfurt	2006-08-09	pulmonary	M. chimaera
ntmscope_MAC_78	22002655	ERS18730282	P185	Europe	Germany	Frankfurt	2006-08-18	extrapulmonary	M. avium
ntmscope_MAC_79	22002656	ERS18730283	P131	Europe	Germany	Frankfurt	2006-08-10	pulmonary	M. avium
ntmscope_MAC_81	22002658	ERS18730284	P131	Europe	Germany	Frankfurt	2006-10-16	extrapulmonary	M. avium
ntmscope_MAC_82	22002659	ERS18730285	P151	Europe	Germany	Frankfurt	2006-11-22	pulmonary	M. avium
ntmscope_MAC_83	22002660	ERS18730286	P193	Europe	Germany	Frankfurt	2006-12-15	extrapulmonary	M. avium
ntmscope_MAC_84	22002661	ERS18730287	P169	Europe	Germany	Frankfurt	2006-12-20	pulmonary	M. avium
ntmscope_MAC_85	22002662	ERS18730288	P131	Europe	Germany	Frankfurt	2007-01-29	extrapulmonary	M. avium
ntmscope_MAC_86	22002663	ERS18730289	P169	Europe	Germany	Frankfurt	2007-01-18	extrapulmonary	M. avium
ntmscope_MAC_87	22002664	ERS18730290	P140	Europe	Germany	Frankfurt	2007-01-31	pulmonary	M. avium
ntmscope_MAC_88	22002665	ERS18730291	P55	Europe	Germany	Frankfurt	2007-02-28	pulmonary	M. avium
ntmscope_MAC_89	22003205	ERS18730292	P148	Europe	Germany	Frankfurt	2007-03-09	extrapulmonary	M. chimaera
ntmscope_MAC_90	22002666	ERS18730293	P98	Europe	Germany	Frankfurt	2007-05-22	extrapulmonary	M. avium
ntmscope_MAC_91	22002667	ERS18730294	P169	Europe	Germany	Frankfurt	2007-04-24	extrapulmonary	M. avium
ntmscope_MAC_92	22002668	ERS18730295	P131	Europe	Germany	Frankfurt	2007-04-16	extrapulmonary	M. avium
ntmscope_MAC_93	22002669	ERS18730296	P169	Europe	Germany	Frankfurt	2007-05-14	extrapulmonary	M. avium
ntmscope_MAC_95	22002671	ERS18730297	P52	Europe	Germany	Frankfurt	2007-09-28	pulmonary	M. avium
ntmscope_MAC_96	22002672	ERS18730298	P78	Europe	Germany	Frankfurt	2007-08-02	pulmonary	M. intracellulare
ntmscope_MAC_97	22002673	ERS18730299	P28	Europe	Germany	Frankfurt	2007-11-02	pulmonary	M. yongonense
ntmscope_MAC_99	22002674	ERS18730300	P168	Europe	Germany	Frankfurt	2008-01-08	pulmonary	M. avium
ntmscope_MAC_100	22002675	ERS18730301	P60	Europe	Germany	Frankfurt	2008-04-07	pulmonary	M. avium
ntmscope_MAC_101	22002676	ERS18730302	P129	Europe	Germany	Frankfurt	2008-04-09	pulmonary	M. intracellulare
ntmscope_MAC_102	22002677	ERS18730303	P105	Europe	Germany	Frankfurt	2008-05-02	extrapulmonary	M. avium
ntmscope_MAC_103	22002678	ERS18730304	P47	Europe	Germany	Frankfurt	2008-04-28	pulmonary	M. avium
ntmscope_MAC_105	22002679	ERS18730305	P68	Europe	Germany	Frankfurt	2008-08-08	pulmonary	M. avium
ntmscope_MAC_106	22002680	ERS18730306	P68	Europe	Germany	Frankfurt	2008-08-14	pulmonary	M. avium
ntmscope_MAC_107	22002681	ERS18730307	P82	Europe	Germany	Frankfurt	2008-08-18	pulmonary	M. chimaera
ntmscope_MAC_108	22002682	ERS18730308	P95	Europe	Germany	Frankfurt	2009-02-02	extrapulmonary	M. avium
ntmscope_MAC_109	22002683	ERS18730309	P61	Europe	Germany	Frankfurt	2009-01-29	extrapulmonary	M. avium
ntmscope_MAC_110	22002684	ERS18730310	P70	Europe	Germany	Frankfurt	2009-01-12	pulmonary	M. avium
ntmscope_MAC_111	22002685	ERS18730311	P53	Europe	Germany	Frankfurt	2009-04-02	pulmonary	M. chimaera
ntmscope_MAC_112	22002686	ERS18730312	P158	Europe	Germany	Frankfurt	2009-04-24	extrapulmonary	M. avium
ntmscope_MAC_113	22002687	ERS18730313	P60	Europe	Germany	Frankfurt	2009-05-12	pulmonary	M. intracellulare
ntmscope_MAC_114	22002688	ERS18730314	P13	Europe	Germany	Frankfurt	2009-06-03	pulmonary	M. avium
ntmscope_MAC_115	22002689	ERS18730315	P174	Europe	Germany	Frankfurt	2009-07-21	extrapulmonary	M. avium
ntmscope_MAC_116	22002690	ERS18730316	P166	Europe	Germany	Frankfurt	2009-09-01	pulmonary	M. chimaera
ntmscope_MAC_117	22002691	ERS18730317	P151	Europe	Germany	Frankfurt	2009-11-09	pulmonary	M. avium
ntmscope_MAC_118	22003444	ERS18730318	P142	Europe	Germany	Frankfurt	2009-12-11	pulmonary	M. chimaera
ntmscope_MAC_119	22002692	ERS18730319	P60	Europe	Germany	Frankfurt	2010-02-08	pulmonary	M. avium
ntmscope_MAC_120	22002693	ERS18730320	P144	Europe	Germany	Frankfurt	2010-01-05	pulmonary	M. avium
ntmscope_MAC_121	22002694	ERS18730321	P35	Europe	Germany	Frankfurt	2010-02-12	extrapulmonary	M. avium
ntmscope_MAC_122	22002695	ERS18730322	P183	Europe	Germany	Frankfurt	2010-03-08	extrapulmonary	M. avium
ntmscope_MAC_123	22002696	ERS18730323	P80	Europe	Germany	Frankfurt	2010-03-11	pulmonary	M. avium
ntmscope_MAC_124	22002697	ERS18730324	P183	Europe	Germany	Frankfurt	2010-03-02	extrapulmonary	M. avium
ntmscope_MAC_125	22002698	ERS18730325	P153	Europe	Germany	Frankfurt	2010-05-19	extrapulmonary	M. avium
ntmscope_MAC_126	22002699	ERS18730326	P114	Europe	Germany	Frankfurt	2010-06-09	pulmonary	M. chimaera
ntmscope_MAC_127	22002700	ERS18730327	P60	Europe	Germany	Frankfurt	2010-08-16	pulmonary	M. intracellulare
ntmscope_MAC_128	22002701	ERS18730328	P188	Europe	Germany	Frankfurt	2010-07-22	extrapulmonary	M. avium
ntmscope_MAC_129	22002702	ERS18730329	P144	Europe	Germany	Frankfurt	2010-10-19	pulmonary	M. avium
ntmscope_MAC_130	22003207	ERS18730330	P60	Europe	Germany	Frankfurt	2010-11-15	pulmonary	M. intracellulare
ntmscope_MAC_131	22003208	ERS18730331	P51	Europe	Germany	Frankfurt	2010-11-10	pulmonary	M. avium
ntmscope_MAC_132	22003209	ERS18730332	P51	Europe	Germany	Frankfurt	2011-01-31	pulmonary	M. avium
ntmscope_MAC_133	22003210	ERS18730333	P144	Europe	Germany	Frankfurt	2011-02-01	pulmonary	M. avium
ntmscope_MAC_135	22003211	ERS18730334	P147	Europe	Germany	Frankfurt	2011-02-23	pulmonary	M. avium
ntmscope_MAC_136	22003212	ERS18730335	P20	Europe	Germany	Frankfurt	2011-01-10	pulmonary	M. chimaera
ntmscope_MAC_137	22003445	ERS18730336	P72	Europe	Germany	Frankfurt	2011-01-28	pulmonary	M. chimaera
ntmscope_MAC_140	22003215	ERS18730337	P130	Europe	Germany	Frankfurt	2011-07-06	extrapulmonary	M. avium
ntmscope_MAC_141	22003216	ERS18730338	P33	Europe	Germany	Frankfurt	2011-08-22	pulmonary	M. avium
ntmscope_MAC_142	22003217	ERS18730339	P144	Europe	Germany	Frankfurt	2011-11-01	pulmonary	M. avium
ntmscope_MAC_143	22003218	ERS18730340	P33	Europe	Germany	Frankfurt	2011-12-12	pulmonary	M. avium
ntmscope_MAC_144	22003219	ERS18730341	P144	Europe	Germany	Frankfurt	2012-03-02	pulmonary	M. avium
ntmscope_MAC_146	22003220	ERS18730342	P147	Europe	Germany	Frankfurt	2012-12-12	pulmonary	M. avium
ntmscope_MAC_147	22003221	ERS18730343	P64	Europe	Germany	Frankfurt	2013-05-22	pulmonary	M. avium
ntmscope_MAC_148	22003222	ERS18730344	P144	Europe	Germany	Frankfurt	2013-05-16	pulmonary	M. avium
ntmscope_MAC_149	22003223	ERS18730345	P119	Europe	Germany	Frankfurt	2013-05-22	pulmonary	M. chimaera
ntmscope_MAC_150	22003224	ERS18730346	P144	Europe	Germany	Frankfurt	2013-10-21	pulmonary	M. avium
ntmscope_MAC_151	22003225	ERS18730347	P144	Europe	Germany	Frankfurt	2013-12-05	pulmonary	M. avium
ntmscope_MAC_153	22003227	ERS18730348	P60	Europe	Germany	Frankfurt	2014-06-18	pulmonary	M. intracellulare
ntmscope_MAC_154	22003228	ERS18730349	P60	Europe	Germany	Frankfurt	2014-10-02	pulmonary	M. intracellulare
ntmscope_MAC_155	22003229	ERS18730350	P65	Europe	Germany	Frankfurt	2014-09-02	pulmonary	M. avium
ntmscope_MAC_156	22003230	ERS18730351	P26	Europe	Germany	Frankfurt	2014-11-13	pulmonary	M. chimaera
ntmscope_MAC_157	22003231	ERS18730352	P144	Europe	Germany	Frankfurt	2014-12-18	pulmonary	M. avium
ntmscope_MAC_158	22003232	ERS18730353	P152	Europe	Germany	Frankfurt	2014-11-27	pulmonary	M. chimaera
ntmscope_MAC_159	22003233	ERS18730354	P60	Europe	Germany	Frankfurt	2015-01-22	pulmonary	M. intracellulare
ntmscope_MAC_160	22003234	ERS18730355	P73	Europe	Germany	Frankfurt	2015-01-22	pulmonary	M. chimaera
ntmscope_MAC_161	22003235	ERS18730356	P144	Europe	Germany	Frankfurt	2015-02-19	pulmonary	M. avium
ntmscope_MAC_162	22003236	ERS18730357	P65	Europe	Germany	Frankfurt	2015-03-16	pulmonary	M. avium
ntmscope_MAC_163	22003237	ERS18730358	P60	Europe	Germany	Frankfurt	2015-04-30	pulmonary	M. intracellulare
ntmscope_MAC_164	22003238	ERS18730359	P144	Europe	Germany	Frankfurt	2015-05-28	pulmonary	M. avium
ntmscope_MAC_165	22003239	ERS18730360	P33	Europe	Germany	Frankfurt	2015-05-27	pulmonary	M. avium
ntmscope_MAC_166	22003240	ERS18730361	P65	Europe	Germany	Frankfurt	2015-06-16	pulmonary	M. avium
ntmscope_MAC_168	22003242	ERS18730362	P65	Europe	Germany	Frankfurt	2015-07-27	pulmonary	M. avium
ntmscope_MAC_169	22003243	ERS18730363	P144	Europe	Germany	Frankfurt	2015-09-03	pulmonary	M. avium
ntmscope_MAC_170	22003244	ERS18730364	P147	Europe	Germany	Frankfurt	2015-08-26	pulmonary	M. avium
ntmscope_MAC_171	22003245	ERS18730365	P133	Europe	Germany	Frankfurt	2015-09-16	pulmonary	M. avium
ntmscope_MAC_172	22003246	ERS18730366	P3	Europe	Germany	Frankfurt	2015-09-04	extrapulmonary	M. avium
ntmscope_MAC_173	22003247	ERS18730367	P133	Europe	Germany	Frankfurt	2015-09-22	extrapulmonary	M. avium
ntmscope_MAC_174	22003248	ERS18730368	P33	Europe	Germany	Frankfurt	2015-10-13	pulmonary	M. chimaera
ntmscope_MAC_176	22003250	ERS18730369	P76	Europe	Germany	Frankfurt	2016-01-21	pulmonary	M. intracellulare
ntmscope_MAC_178	22003252	ERS18730370	P103	Europe	Germany	Frankfurt	2016-05-10	extrapulmonary	M. chimaera
ntmscope_MAC_179	22003253	ERS18730371	P6	Europe	Germany	Frankfurt	2016-05-03	pulmonary	M. intracellulare
ntmscope_MAC_180	22003254	ERS18730372	P144	Europe	Germany	Frankfurt	2016-05-19	pulmonary	M. avium
ntmscope_MAC_181	22003255	ERS18730373	P6	Europe	Germany	Frankfurt	2016-06-08	pulmonary	M. intracellulare
ntmscope_MAC_182	22003256	ERS18730374	P107	Europe	Germany	Frankfurt	2016-08-03	pulmonary	M. intracellulare
ntmscope_MAC_184	22003257	ERS18730375	P171	Europe	Germany	Frankfurt	2016-12-08	pulmonary	M. chimaera
ntmscope_MAC_185	22003258	ERS18730376	P60	Europe	Germany	Frankfurt	2016-12-12	pulmonary	M. intracellulare
ntmscope_MAC_186	22003259	ERS18730377	P1	Europe	Germany	Frankfurt	2016-11-11	pulmonary	M. chimaera
ntmscope_MAC_187	22003260	ERS18730378	P2	Europe	Germany	Frankfurt	2017-02-03	pulmonary	M. chimaera
ntmscope_MAC_188	22003261	ERS18730379	P23	Europe	Germany	Frankfurt	2017-03-24	extrapulmonary	M. chimaera
ntmscope_MAC_189	22003262	ERS18730380	P125	Europe	Germany	Frankfurt	2017-02-13	pulmonary	M. avium
ntmscope_MAC_190	22003263	ERS18730381	P6	Europe	Germany	Frankfurt	2017-03-06	pulmonary	M. intracellulare
ntmscope_MAC_191	22003264	ERS18730382	P65	Europe	Germany	Frankfurt	2017-07-24	pulmonary	M. avium
ntmscope_MAC_192	22003265	ERS18730383	P38	Europe	Germany	Frankfurt	2017-06-21	pulmonary	M. chimaera
ntmscope_MAC_194	22003267	ERS18730384	P36	Europe	Germany	Frankfurt	2017-08-02	extrapulmonary	M. avium
ntmscope_MAC_196	22003268	ERS18730385	P76	Europe	Germany	Frankfurt	2017-09-14	pulmonary	M. intracellulare
ntmscope_MAC_197	22003269	ERS18730386	P6	Europe	Germany	Frankfurt	2017-10-14	pulmonary	M. intracellulare
ntmscope_MAC_198	22003270	ERS18730387	P138	Europe	Germany	Frankfurt	2017-11-13	pulmonary	M. avium
ntmscope_MAC_199	22003271	ERS18730388	P60	Europe	Germany	Frankfurt	2017-10-16	pulmonary	M. intracellulare
ntmscope_MAC_200	22003272	ERS18730389	P76	Europe	Germany	Frankfurt	2017-12-14	pulmonary	M. intracellulare
ntmscope_MAC_201	22003273	ERS18730390	P34	Europe	Germany	Frankfurt	2017-12-21	pulmonary	M. avium
ntmscope_MAC_202	22003274	ERS18730391	P46	Europe	Germany	Frankfurt	2018-03-07	extrapulmonary	M. avium
ntmscope_MAC_203	22003446	ERS18730392	P150	Europe	Germany	Frankfurt	2018-02-26	extrapulmonary	M. chimaera
ntmscope_MAC_204	22003447	ERS18730393	P132	Europe	Germany	Frankfurt	2018-02-12	extrapulmonary	M. avium
ntmscope_MAC_205	22003448	ERS18730394	P46	Europe	Germany	Frankfurt	2018-03-22	extrapulmonary	M. avium
ntmscope_MAC_206	22003449	ERS18730395	P125	Europe	Germany	Frankfurt	2018-04-24	pulmonary	M. avium
ntmscope_MAC_207	22003450	ERS18730396	P17	Europe	Germany	Frankfurt	2018-04-30	extrapulmonary	M. avium
ntmscope_MAC_208	22003451	ERS18730397	P132	Europe	Germany	Frankfurt	2018-01-03	pulmonary	M. avium
ntmscope_MAC_209	22003452	ERS18730398	P124	Europe	Germany	Frankfurt	2018-01-31	pulmonary	M. avium
ntmscope_MAC_210	22003453	ERS18730399	P101	Europe	Germany	Frankfurt	2018-05-24	pulmonary	M. avium
ntmscope_MAC_211	22003454	ERS18730400	P184	Europe	Germany	Frankfurt	2018-05-23	extrapulmonary	M. avium
ntmscope_MAC_212	22003455	ERS18730401	P84	Europe	Germany	Frankfurt	2018-05-24	pulmonary	M. avium
ntmscope_MAC_213	22003456	ERS18730402	P124	Europe	Germany	Frankfurt	2018-08-01	pulmonary	M. avium
ntmscope_MAC_214	22003457	ERS18730403	P65	Europe	Germany	Frankfurt	2018-08-13	pulmonary	M. avium
ntmscope_MAC_215	22003458	ERS18730404	P33	Europe	Germany	Frankfurt	2018-08-23	pulmonary	M. avium
ntmscope_MAC_216	22003459	ERS18730405	P79	Europe	Germany	Frankfurt	2018-08-14	pulmonary	M. chimaera
ntmscope_MAC_218	22003461	ERS18730406	P24	Europe	Germany	Frankfurt	2018-09-13	pulmonary	M. avium
ntmscope_MAC_219	22003462	ERS18730407	P47	Europe	Germany	Frankfurt	2018-09-04	pulmonary	M. avium
ntmscope_MAC_220	22003463	ERS18730408	P65	Europe	Germany	Frankfurt	2018-11-12	pulmonary	M. avium
ntmscope_MAC_222	22003465	ERS18730409	P11	Europe	Germany	Frankfurt	2018-11-02	pulmonary	M. avium
ntmscope_MAC_224	22003467	ERS18730410	P177	Europe	Germany	Frankfurt	2018-11-08	pulmonary	M. avium
ntmscope_MAC_225	22003468	ERS18730411	P156	Europe	Germany	Frankfurt	2018-12-20	pulmonary	M. avium
ntmscope_MAC_226	22003469	ERS18730412	P76	Europe	Germany	Frankfurt	2018-11-15	pulmonary	M. intracellulare
ntmscope_MAC_227	22003470	ERS18730413	P7	Europe	Germany	Frankfurt	2018-12-06	extrapulmonary	M. avium
ntmscope_MAC_228	22003471	ERS18730414	P177	Europe	Germany	Frankfurt	2018-11-21	extrapulmonary	M. avium
ntmscope_MAC_229	22003472	ERS18730415	P47	Europe	Germany	Frankfurt	2018-12-04	pulmonary	M. avium
ntmscope_MAC_230	22003473	ERS18730416	P33	Europe	Germany	Frankfurt	2018-12-04	pulmonary	M. avium
ntmscope_MAC_232	22003475	ERS18730417	P76	Europe	Germany	Frankfurt	2019-01-07	pulmonary	M. intracellulare
ntmscope_MAC_233	22003476	ERS18730418	P60	Europe	Germany	Frankfurt	2019-04-10	pulmonary	M. intracellulare
ntmscope_MAC_234	22003477	ERS18730419	P47	Europe	Germany	Frankfurt	2019-03-26	pulmonary	M. avium
ntmscope_MAC_235	22003478	ERS18730421	P157	Europe	Germany	Frankfurt	2019-04-29	pulmonary	M. avium
ntmscope_MAC_237	22003479	ERS18730422	P159	Europe	Germany	Frankfurt	2019-04-05	extrapulmonary	M. avium
ntmscope_MAC_238	22003480	ERS18730423	P110	Europe	Germany	Frankfurt	2019-01-04	pulmonary	M. chimaera
ntmscope_MAC_239	22003481	ERS18730424	P60	Europe	Germany	Frankfurt	2019-01-23	pulmonary	M. intracellulare
ntmscope_MAC_240	22003482	ERS18730425	P165	Europe	Germany	Frankfurt	2019-05-20	pulmonary	M. chimaera
ntmscope_MAC_241	22003483	ERS18730426	P60	Europe	Germany	Frankfurt	2019-07-08	pulmonary	M. intracellulare
ntmscope_MAC_242	22003484	ERS18730427	P46	Europe	Germany	Frankfurt	2019-06-18	extrapulmonary	M. avium
ntmscope_MAC_243	22003485	ERS18730428	P47	Europe	Germany	Frankfurt	2019-06-11	pulmonary	M. avium
ntmscope_MAC_244	22003486	ERS18730429	P46	Europe	Germany	Frankfurt	2019-06-06	extrapulmonary	M. avium
ntmscope_MAC_245	22003487	ERS18730430	P65	Europe	Germany	Frankfurt	2019-05-27	pulmonary	M. avium
ntmscope_MAC_247	22003489	ERS18730431	P81	Europe	Germany	Frankfurt	2019-08-19	pulmonary	M. chimaera
ntmscope_MAC_248	22003490	ERS18730432	P33	Europe	Germany	Frankfurt	2019-09-12	pulmonary	M. avium
ntmscope_MAC_249	22003491	ERS18730433	P85	Europe	Germany	Frankfurt	2019-09-26	extrapulmonary	M. avium
ntmscope_MAC_250	22003492	ERS18730434	P106	Europe	Germany	Frankfurt	2019-09-30	pulmonary	M. avium
ntmscope_MAC_251	22003493	ERS18730435	P60	Europe	Germany	Frankfurt	2019-10-16	pulmonary	M. intracellulare
ntmscope_MAC_252	22003494	ERS18730436	P99	Europe	Germany	Frankfurt	2019-08-16	pulmonary	M. intracellulare
ntmscope_MAC_253	22003495	ERS18730437	P33	Europe	Germany	Frankfurt	2019-12-18	pulmonary	M. avium
ntmscope_MAC_254	22003496	ERS18730438	P104	Europe	Germany	Frankfurt	2019-12-10	pulmonary	M. chimaera
ntmscope_MAC_255	22003497	ERS18730439	P191	Europe	Germany	Frankfurt	2019-12-30	pulmonary	M. intracellulare
ntmscope_MAC_257	22003498	ERS18730440	P79	Europe	Germany	Frankfurt	2019-10-24	pulmonary	M. avium
ntmscope_MAC_258	22003499	ERS18730441	P194	Europe	Germany	Frankfurt	2020-02-24	pulmonary	M. avium
ntmscope_MAC_259	22003500	ERS18730442	P195	Europe	Germany	Frankfurt	2020-01-16	pulmonary	M. intracellulare
ntmscope_MAC_260	22003501	ERS18730443	P90	Europe	Germany	Frankfurt	2020-03-13	pulmonary	M. avium
ntmscope_MAC_261	22003502	ERS18730444	P89	Europe	Germany	Frankfurt	2020-03-13	extrapulmonary	M. avium
ntmscope_MAC_134	22005187	ERS18730445	P182	Europe	Germany	Frankfurt	2011-02-06	pulmonary	M. chimaera
ntmscope_MAC_145	22005188	ERS18730446	P119	Europe	Germany	Frankfurt	2012-12-05	pulmonary	M. chimaera
ntmscope_MAC_262	22005189	ERS18730447	P60	Europe	Germany	Frankfurt	2020-01-15	pulmonary	M. intracellulare
ntmscope_MAC_263	22005190	ERS18730448	P87	Europe	Germany	Frankfurt	2020-03-09	extrapulmonary	M. avium
ntmscope_MAC_264	22005191	ERS18730449	P88	Europe	Germany	Frankfurt	2020-04-02	extrapulmonary	M. avium
ntmscope_MAC_265	22005192	ERS18730450	P90	Europe	Germany	Frankfurt	2020-04-09	pulmonary	M. avium
ntmscope_MAC_266	22005193	ERS18730451	P33	Europe	Germany	Frankfurt	2020-05-18	pulmonary	M. avium
ntmscope_MAC_267	22005194	ERS18730452	P154	Europe	Germany	Frankfurt	2020-04-08	pulmonary	M. intracellulare
ntmscope_MAC_268	22005195	ERS18730453	P90	Europe	Germany	Frankfurt	2020-06-03	pulmonary	M. avium
ntmscope_MAC_269	22005196	Available upon request	P102	Europe	Germany	Frankfurt	2020-06-12	extrapulmonary	Novel species
ntmscope_MAC_270	22005197	ERS18730454	P65	Europe	Germany	Frankfurt	2020-08-17	pulmonary	M. yongonense
ntmscope_MAC_272	22005198	ERS18730455	P33	Europe	Germany	Frankfurt	2020-06-24	pulmonary	M. avium
ntmscope_MAC_273	22005199	ERS18730456	P56	Europe	Germany	Frankfurt	2020-09-25	extrapulmonary	M. avium
ntmscope_MAC_274	22005200	ERS18730457	P16	Europe	Germany	Frankfurt	2020-09-07	pulmonary	M. intracellulare
ntmscope_MAC_275	22005201	ERS18730458	P33	Europe	Germany	Frankfurt	2020-09-02	pulmonary	M. avium
ntmscope_MAC_276	22005202	ERS18730459	P157	Europe	Germany	Frankfurt	2022-10-12	pulmonary	M. avium
ntmscope_MAC_277	22005203	ERS18730460	P90	Europe	Germany	Frankfurt	2020-09-18	pulmonary	M. avium
ntmscope_MAC_278	22005204	ERS18730461	P172	Europe	Germany	Frankfurt	2020-11-13	extrapulmonary	M. avium
ntmscope_MAC_279	22005205	ERS18730462	P5	Europe	Germany	Frankfurt	2020-11-10	extrapulmonary	M. avium
ntmscope_MAC_280	22005206	ERS18730463	P62	Europe	Germany	Frankfurt	2020-10-22	pulmonary	M. avium
ntmscope_MAC_281	22005207	ERS18730464	P154	Europe	Germany	Frankfurt	2020-09-30	pulmonary	M. avium
ntmscope_MAC_283	22005208	ERS18730465	P47	Europe	Germany	Frankfurt	2020-09-22	pulmonary	M. avium
ntmscope_MAC_284	22005209	ERS18730466	P16	Europe	Germany	Frankfurt	2020-10-07	extrapulmonary	M. intracellulare
ntmscope_MAC_285	22005210	ERS18730467	P33	Europe	Germany	Frankfurt	2021-01-14	pulmonary	M. avium
ntmscope_MAC_286	22005211	ERS18730468	P90	Europe	Germany	Frankfurt	2021-01-26	pulmonary	M. avium
ntmscope_MAC_287	22005212	ERS18730469	P132	Europe	Germany	Frankfurt	2021-01-04	extrapulmonary	M. avium
ntmscope_MAC_288	22005213	ERS18730470	P62	Europe	Germany	Frankfurt	2021-01-22	pulmonary	M. avium
ntmscope_MAC_289	22005214	ERS18730471	P56	Europe	Germany	Frankfurt	2021-01-18	extrapulmonary	M. avium
ntmscope_MAC_291	22005215	ERS18730472	P90	Europe	Germany	Frankfurt	2021-02-23	pulmonary	M. avium
ntmscope_MAC_292	22005216	ERS18730473	P62	Europe	Germany	Frankfurt	2021-03-18	pulmonary	M. avium
ntmscope_MAC_293	22005217	ERS18730474	P48	Europe	Germany	Frankfurt	2021-02-03	pulmonary	M. avium
ntmscope_MAC_294	22005218	ERS18730475	P76	Europe	Germany	Frankfurt	2021-02-23	pulmonary	M. intracellulare
ntmscope_MAC_295	22005219	ERS18730476	P143	Europe	Germany	Frankfurt	2021-03-05	extrapulmonary	M. avium
ntmscope_MAC_296	22005220	ERS18730477	P65	Europe	Germany	Frankfurt	2021-04-01	pulmonary	M. avium
ntmscope_MAC_297	22005221	ERS18730478	P90	Europe	Germany	Frankfurt	2021-03-18	pulmonary	M. avium
ntmscope_MAC_298	22005222	ERS18730479	P47	Europe	Germany	Frankfurt	2021-04-13	pulmonary	M. avium
ntmscope_MAC_301	22005225	ERS18730480	P186	Europe	Germany	Frankfurt	2021-05-14	extrapulmonary	M. chimaera
ntmscope_MAC_302	22005226	ERS18730481	P90	Europe	Germany	Frankfurt	2021-05-18	extrapulmonary	M. avium
ntmscope_MAC_303	22005227	ERS18730482	P90	Europe	Germany	Frankfurt	2020-11-13	pulmonary	M. avium
ntmscope_MAC_304	22005228	ERS18730483	P194	Europe	Germany	Frankfurt	2021-05-27	pulmonary	M. avium
ntmscope_MAC_306	22005230	ERS18730484	P124	Europe	Germany	Frankfurt	2021-04-30	pulmonary	M. avium
ntmscope_MAC_308	22005232	ERS18730485	P63	Europe	Germany	Frankfurt	2021-06-25	pulmonary	M. marseillense
ntmscope_MAC_309	22005233	ERS18730486	P128	Europe	Germany	Frankfurt	2021-06-22	pulmonary	M. chimaera
ntmscope_MAC_310	22005234	ERS18730487	P9	Europe	Germany	Frankfurt	2021-06-21	pulmonary	M. avium
ntmscope_MAC_311	22005235	ERS18730488	P62	Europe	Germany	Frankfurt	2021-06-24	pulmonary	M. avium
ntmscope_MAC_313	22005237	ERS18730489	P126	Europe	Germany	Frankfurt	2021-05-28	extrapulmonary	M. chimaera
ntmscope_MAC_314	22005238	ERS18730490	P22	Europe	Germany	Frankfurt	2021-05-14	extrapulmonary	M. avium
ntmscope_MAC_315	22005239	ERS18730491	P33	Europe	Germany	Frankfurt	2021-05-20	pulmonary	M. avium
ntmscope_MAC_316	22005240	ERS18730492	P76	Europe	Germany	Frankfurt	2021-08-23	pulmonary	M. intracellulare
ntmscope_MAC_317	22005241	ERS18730493	P62	Europe	Germany	Frankfurt	2021-09-15	pulmonary	M. avium
ntmscope_MAC_318	22005242	ERS18730494	P155	Europe	Germany	Frankfurt	2021-07-29	extrapulmonary	M. avium
ntmscope_MAC_319	22005243	ERS18730495	P43	Europe	Germany	Frankfurt	2021-06-01	extrapulmonary	M. avium
ntmscope_MAC_320	22005244	ERS18730498	P113	Europe	Germany	Frankfurt	2021-09-17	pulmonary	M. avium
ntmscope_MAC_321	22005245	ERS18730499	P90	Europe	Germany	Frankfurt	2021-08-26	pulmonary	M. avium
ntmscope_MAC_323	22005247	ERS18730500	P33	Europe	Germany	Frankfurt	2021-10-07	pulmonary	M. yongonense
ntmscope_MAC_1	22008845	ERS18730501	P127	Europe	Germany	Frankfurt	2006-03-09	pulmonary	M. avium
ntmscope_MAC_20	22008746	ERS18730502	P100	Europe	Germany	Frankfurt	2010-12-30	extrapulmonary	M. avium
ntmscope_MAC_47	22008747	ERS18730503	P96	Europe	Germany	Frankfurt	2013-10-23	pulmonary	M. avium
ntmscope_MAC_80	22008748	ERS18730504	P178	Europe	Germany	Frankfurt	2006-08-01	pulmonary	M. avium
ntmscope_MAC_98	22008750	ERS18730505	P189	Europe	Germany	Frankfurt	2007-08-23	pulmonary	M. chimaera
ntmscope_MAC_138	22008752	ERS18730506	P77	Europe	Germany	Frankfurt	2011-02-08	pulmonary	M. avium
ntmscope_MAC_167	22008754	ERS18730507	P147	Europe	Germany	Frankfurt	2015-07-06	pulmonary	M. avium
ntmscope_MAC_177	22008755	ERS18730508	P144	Europe	Germany	Frankfurt	2016-03-21	pulmonary	M. avium
ntmscope_MAC_217	22008757	ERS18730509	P194	Europe	Germany	Frankfurt	2018-08-01	pulmonary	M. avium
ntmscope_MAC_223	22008759	ERS18730510	P157	Europe	Germany	Frankfurt	2018-10-23	pulmonary	M. avium
ntmscope_MAC_231	22008760	ERS18730511	P77	Europe	Germany	Frankfurt	2018-12-13	pulmonary	M. yongonense
MAC1.1	19012308	ERS18730512	P176	Europe	Germany	Frankfurt	2011-07-16	pulmonary	M. avium
MAC1.2	19012309	ERS18730513	P176	Europe	Germany	Frankfurt	2012-10-11	extrapulmonary	M. avium
MAC2.1	19012310	ERS18730514	P65	Europe	Germany	Frankfurt	2013-05-29	pulmonary	M. avium
MAC2.2	19012311	ERS18730515	P65	Europe	Germany	Frankfurt	2017-01-09	pulmonary	M. avium
MAC3.1	19012312	ERS18730516	P190	Europe	Germany	Frankfurt	2014-06-26	pulmonary	M. chimaera
MAC4.1	19012314	ERS18730517	P6	Europe	Germany	Frankfurt	2015-11-16	pulmonary	M. intracellulare
MAC4.2	19012315	ERS18730518	P6	Europe	Germany	Frankfurt	2016-12-07	pulmonary	M. intracellulare
MAC5.1	19012316	ERS18730519	P147	Europe	Germany	Frankfurt	2010-10-25	pulmonary	M. avium
MAC5.2	19012317	ERS18730520	P147	Europe	Germany	Frankfurt	2015-11-17	pulmonary	M. avium
MAC6.1	19012318	ERS18730521	P24	Europe	Germany	Frankfurt	2014-09-24	pulmonary	M. avium
MAC6.2	19012319	ERS18730522	P24	Europe	Germany	Frankfurt	2016-01-20	pulmonary	M. avium
MAC7.1	19012320	ERS18730523	P131	Europe	Germany	Frankfurt	2006-04-08	extrapulmonary	M. avium
MAC7.2	19012321	ERS18730524	P131	Europe	Germany	Frankfurt	2007-05-07	extrapulmonary	M. avium
MAC8.1	19012322	ERS18730525	P72	Europe	Germany	Frankfurt	2008-09-09	pulmonary	M. chimaera
MAC8.2	19012323	ERS18730526	P72	Europe	Germany	Frankfurt	2012-02-08	pulmonary	M. chimaera
MAC9.1	19012324	ERS18730527	P144	Europe	Germany	Frankfurt	2008-11-04	pulmonary	M. avium
MAC9.2	19012325	ERS18730528	P144	Europe	Germany	Frankfurt	2016-08-11	pulmonary	M. avium
MAC10.1	19012326	ERS18730529	P60	Europe	Germany	Frankfurt	2007-03-26	pulmonary	M. intracellulare
MAC10.2	19012327	ERS18730530	P60	Europe	Germany	Frankfurt	2016-06-15	pulmonary	M. intracellulare
MAC11.1	19012328	ERS18730531	P33	Europe	Germany	Frankfurt	2008-11-20	pulmonary	M. avium
MAC11.2	19012329	ERS18730532	P33	Europe	Germany	Frankfurt	2016-06-02	pulmonary	M. avium
MAC12.2	19012331	ERS18730533	P137	Europe	Germany	Frankfurt	2011-11-07	extrapulmonary	M. chimaera
MAC13.1	19012332	ERS18730534	P121	Europe	Germany	Frankfurt	2010-02-24	pulmonary	M. avium
MAC13.2	19012333	ERS18730535	P121	Europe	Germany	Frankfurt	2011-03-08	pulmonary	M. avium
ntmscope_MAC_349_M	22005886	ERS18730536	P_M_1	Europe	Germany	München	2011-04-06	pulmonary	M. avium
ntmscope_MAC_337_M	22005874	ERS18730537	P_M_2	Europe	Germany	München	2011-06-15	pulmonary	M. intracellulare
ntmscope_MAC_338_M	22005875	ERS18730538	P_M_3	Europe	Germany	München	2011-07-22	pulmonary	M. avium
ntmscope_MAC_339_M	22005876	ERS18730539	P_M_4	Europe	Germany	München	2011-10-12	pulmonary	M. avium
ntmscope_MAC_350_M	22005887	ERS18730540	P_M_5	Europe	Germany	München	2012-01-30	pulmonary	M. intracellulare
ntmscope_MAC_351_M	22005888	ERS18730541	P_M_6	Europe	Germany	München	2012-03-28	extrapulmonary	M. avium
ntmscope_MAC_340_M	22005877	ERS18730542	P_M_7	Europe	Germany	München	2012-04-23	pulmonary	M. avium
ntmscope_MAC_352_M	22005889	Available upon request	P_M_8	Europe	Germany	München	2013-02-15	pulmonary	Novel species
ntmscope_MAC_341_M	22005878	ERS18730543	P_M_9	Europe	Germany	München	2013-07-09	pulmonary	M. intracellulare
ntmscope_MAC_342_M	22005879	ERS18730544	P_M_10	Europe	Germany	München	2013-12-02	pulmonary	M. avium
ntmscope_MAC_353_M	22005890	ERS18730545	P_M_11	Europe	Germany	München	2014-06-06	pulmonary	M. avium
ntmscope_MAC_343_M	22005880	ERS18730546	P_M_12	Europe	Germany	München	2014-07-24	pulmonary	M. avium
ntmscope_MAC_354_M	22008764	ERS18730547	P_M_13	Europe	Germany	München	2014-08-11	pulmonary	M. chimaera
ntmscope_MAC_355_M	22005892	ERS18730548	P_M_14	Europe	Germany	München	2014-11-10	pulmonary	M. avium
ntmscope_MAC_356_M	22005893	ERS18730549	P_M_15	Europe	Germany	München	2015-02-09	pulmonary	M. avium
ntmscope_MAC_357_M	22005894	ERS18730550	P_M_16	Europe	Germany	München	2015-02-12	pulmonary	M. chimaera
ntmscope_MAC_358_M	22005895	ERS18730551	P_M_17	Europe	Germany	München	2015-02-08	extrapulmonary	M. avium
ntmscope_MAC_344_M	22005881	ERS18730552	P_M_18	Europe	Germany	München	2016-03-11	pulmonary	M. chimaera
ntmscope_MAC_345_M	22005882	ERS18730553	P_M_19	Europe	Germany	München	2016-03-26	pulmonary	M. avium
ntmscope_MAC_346_M	22005883	ERS18730554	P_M_20	Europe	Germany	München	2016-06-30	pulmonary	M. yongonense
ntmscope_MAC_359_M	22005896	ERS18730555	P_M_21	Europe	Germany	München	2017-01-13	extrapulmonary	M. avium
ntmscope_MAC_360_M	22005897	ERS18730556	P_M_22	Europe	Germany	München	2018-04-10	extrapulmonary	M. avium
ntmscope_MAC_361_M	22005898	ERS18730557	P_M_23	Europe	Germany	München	2019-05-29	pulmonary	M. avium
ntmscope_MAC_362_M	22005899	ERS18730558	P_M_24	Europe	Germany	München	2020-01-02	pulmonary	M. avium
ntmscope_MAC_347_M	22005884	ERS18730559	P_M_25	Europe	Germany	München	2021-06-15	pulmonary	M. avium
ntmscope_MAC_348_M	22005885	ERS18730560	P_M_26	Europe	Germany	München	2021-07-23	pulmonary	M. avium
ntmscope_MAC_324_TÜ	22005861	ERS18730561	P_TÜ_1	Europe	Germany	Tübingen	2021-04-07	pulmonary	M. avium
ntmscope_MAC_330_TÜ	22005867	ERS18730562	P_TÜ_2	Europe	Germany	Tübingen	2020-11-12	pulmonary	M. avium
ntmscope_MAC_325_TÜ	22005862	ERS18730563	P_TÜ_3	Europe	Germany	Tübingen	2021-02-26	extrapulmonary	M. avium
ntmscope_MAC_334_TÜ	22005871	ERS18730564	P_TÜ_4	Europe	Germany	Tübingen	2017-06-21	extrapulmonary	M. avium
ntmscope_MAC_326_TÜ	22005863	ERS18730565	P_TÜ_5	Europe	Germany	Tübingen	2021-08-02	pulmonary	M. avium
ntmscope_MAC_336_TÜ	22005873	ERS18730566	P_TÜ_6	Europe	Germany	Tübingen	2016-06-21	pulmonary	M. avium
ntmscope_MAC_333_TÜ	22005870	ERS18730567	P_TÜ_7	Europe	Germany	Tübingen	2019-01-17	pulmonary	M. avium
ntmscope_MAC_335_TÜ	22005872	ERS18730568	P_TÜ_8	Europe	Germany	Tübingen	2017-03-20	extrapulmonary	M. avium
ntmscope_MAC_327_TÜ	22005864	ERS18730569	P_TÜ_9	Europe	Germany	Tübingen	2021-02-18	extrapulmonary	M. avium
ntmscope_MAC_331_TÜ	22005868	ERS18730570	P_TÜ_10	Europe	Germany	Tübingen	2020-09-24	pulmonary	M. avium
ntmscope_MAC_328_TÜ	22005865	ERS18730571	P_TÜ_11	Europe	Germany	Tübingen	2021-06-07	pulmonary	M. avium
ntmscope_MAC_329_TÜ	22005866	ERS18730572	P_TÜ_12	Europe	Germany	Tübingen	2021-06-17	pulmonary	M. intracellulare
ntmscope_MAC_332_TÜ	22005869	ERS18730573	P_TÜ_13	Europe	Germany	Tübingen	2020-07-08	pulmonary	M. avium
ntmscope_MAC_396_ZH	22007458	ERS18730574	P_ZH_1	Europe	Switzerland	Zürich	2021-06-29	extrapulmonary	M. avium
ntmscope_MAC_397_ZH	22007459	ERS18730575	P_ZH_2	Europe	Switzerland	Zürich	2021-12-29	pulmonary	M. avium
ntmscope_MAC_398_ZH	22007460	ERS18730576	P_ZH_3	Europe	Switzerland	Zürich	2021-12-24	pulmonary	M. chimaera
ntmscope_MAC_400_ZH	22007462	ERS18730577	P_ZH_5	Europe	Switzerland	Zürich	2021-12-12	pulmonary	M. chimaera
ntmscope_MAC_401_ZH	22007463	ERS18730578	P_ZH_6	Europe	Switzerland	Zürich	2021-12-01	pulmonary	M. chimaera
ntmscope_MAC_402_ZH	22007464	ERS18730579	P_ZH_7	Europe	Switzerland	Zürich	2021-11-23	extrapulmonary	M. intracellulare
ntmscope_MAC_403_ZH	22007465	ERS18730580	P_ZH_8	Europe	Switzerland	Zürich	2021-11-23	pulmonary	M. intracellulare
ntmscope_MAC_404_ZH	22007466	ERS18730581	P_ZH_9	Europe	Switzerland	Zürich	2021-11-08	pulmonary	M. avium
ntmscope_MAC_405_ZH	22007467	ERS18730582	P_ZH_10	Europe	Switzerland	Zürich	2021-11-04	pulmonary	M. avium
ntmscope_MAC_406_ZH	22007468	ERS18730583	P_ZH_11	Europe	Switzerland	Zürich	2021-10-29	pulmonary	M. avium
ntmscope_MAC_407_ZH	22007469	ERS18730584	P_ZH_12	Europe	Switzerland	Zürich	2021-10-07	pulmonary	M. avium
ntmscope_MAC_408_ZH	22007470	ERS18730585	P_ZH_13	Europe	Switzerland	Zürich	2021-10-04	pulmonary	M. chimaera
ntmscope_MAC_409_ZH	22007471	ERS18730586	P_ZH_14	Europe	Switzerland	Zürich	2021-09-27	pulmonary	M. yongonense
ntmscope_MAC_410_ZH	22007472	ERS18730587	P_ZH_15	Europe	Switzerland	Zürich	2021-09-17	pulmonary	M. yongonense
ntmscope_MAC_411_ZH	22007473	ERS18730588	P_ZH_16	Europe	Switzerland	Zürich	2021-09-10	pulmonary	M. chimaera
ntmscope_MAC_412_ZH	22007474	ERS18730589	P_ZH_17	Europe	Switzerland	Zürich	2021-09-04	pulmonary	M. avium
ntmscope_MAC_413_ZH	22007475	ERS18730590	P_ZH_18	Europe	Switzerland	Zürich	2021-08-23	pulmonary	M. intracellulare
ntmscope_MAC_415_ZH	22007477	ERS18730591	P_ZH_20	Europe	Switzerland	Zürich	2021-08-10	pulmonary	M. avium
ntmscope_MAC_416_ZH	22007478	ERS18730592	P_ZH_21	Europe	Switzerland	Zürich	2021-08-03	pulmonary	M. intracellulare
ntmscope_MAC_417_ZH	22007479	ERS18730593	P_ZH_22	Europe	Switzerland	Zürich	2021-08-03	pulmonary	M. chimaera
ntmscope_MAC_418_ZH	22007480	ERS18730594	P_ZH_23	Europe	Switzerland	Zürich	2021-07-23	pulmonary	M. avium
ntmscope_MAC_419_ZH	22007481	ERS18730595	P_ZH_24	Europe	Switzerland	Zürich	2021-07-21	pulmonary	M. chimaera
ntmscope_MAC_420_ZH	22007482	ERS18730596	P_ZH_25	Europe	Switzerland	Zürich	2021-07-13	pulmonary	M. avium
ntmscope_MAC_421_ZH	22007483	ERS18730597	P_ZH_26	Europe	Switzerland	Zürich	2021-07-12	pulmonary	M. avium
ntmscope_MAC_422_ZH	22007484	ERS18730598	P_ZH_27	Europe	Switzerland	Zürich	2021-07-11	pulmonary	M. avium
ntmscope_MAC_423_ZH	22007485	ERS18730599	P_ZH_28	Europe	Switzerland	Zürich	2021-06-04	pulmonary	M. chimaera
ntmscope_MAC_424_ZH	22007486	ERS18730600	P_ZH_29	Europe	Switzerland	Zürich	2021-05-30	pulmonary	M. avium
ntmscope_MAC_425_ZH	22007487	ERS18730601	P_ZH_30	Europe	Switzerland	Zürich	2021-05-28	pulmonary	M. chimaera
ntmscope_MAC_426_ZH	22007488	ERS18730602	P_ZH_31	Europe	Switzerland	Zürich	2021-05-26	pulmonary	M. chimaera
ntmscope_MAC_427_ZH	22007489	ERS18730603	P_ZH_32	Europe	Switzerland	Zürich	2021-05-26	pulmonary	M. avium
ntmscope_MAC_428_ZH	22007490	ERS18730604	P_ZH_33	Europe	Switzerland	Zürich	2021-05-21	pulmonary	M. marseillense
ntmscope_MAC_430_ZH	22007492	ERS18730605	P_ZH_35	Europe	Switzerland	Zürich	2021-05-17	pulmonary	M. intracellulare
ntmscope_MAC_431_ZH	22007493	ERS18730606	P_ZH_36	Europe	Switzerland	Zürich	2021-05-11	pulmonary	M. avium
ntmscope_MAC_432_ZH	22007494	ERS18730607	P_ZH_37	Europe	Switzerland	Zürich	2021-05-06	pulmonary	M. avium
ntmscope_MAC_433_ZH	22007495	ERS18730608	P_ZH_38	Europe	Switzerland	Zürich	2021-05-04	pulmonary	M. avium
ntmscope_MAC_434_ZH	22007496	ERS18730609	P_ZH_39	Europe	Switzerland	Zürich	2021-05-03	pulmonary	M. intracellulare
ntmscope_MAC_435_ZH	22007497	ERS18730610	P_ZH_40	Europe	Switzerland	Zürich	2021-04-27	pulmonary	M. marseillense
ntmscope_MAC_436_ZH	22007498	ERS18730611	P_ZH_41	Europe	Switzerland	Zürich	2021-01-15	extrapulmonary	M. intracellulare
ntmscope_MAC_437_ZH	22007499	ERS18730612	P_ZH_42	Europe	Switzerland	Zürich	2021-04-21	pulmonary	M. chimaera
ntmscope_MAC_438_ZH	22007500	ERS18730613	P_ZH_43	Europe	Switzerland	Zürich	2021-04-21	pulmonary	M. intracellulare
ntmscope_MAC_439_ZH	22007501	ERS18730614	P_ZH_44	Europe	Switzerland	Zürich	2021-04-16	pulmonary	M. avium
ntmscope_MAC_440_ZH	22007502	ERS18730615	P_ZH_45	Europe	Switzerland	Zürich	2021-04-16	pulmonary	M. intracellulare
ntmscope_MAC_441_ZH	22007503	ERS18730616	P_ZH_46	Europe	Switzerland	Zürich	2021-04-08	pulmonary	M. intracellulare
ntmscope_MAC_442_ZH	22007504	ERS18730617	P_ZH_47	Europe	Switzerland	Zürich	2021-03-23	pulmonary	M. avium
ntmscope_MAC_443_ZH	22007505	ERS18730618	P_ZH_48	Europe	Switzerland	Zürich	2021-03-10	pulmonary	M. avium
ntmscope_MAC_444_ZH	22007506	ERS18730619	P_ZH_49	Europe	Switzerland	Zürich	2021-02-19	pulmonary	M. avium
ntmscope_MAC_445_ZH	22007507	ERS18730620	P_ZH_50	Europe	Switzerland	Zürich	2021-02-18	pulmonary	M. avium
ntmscope_MAC_446_ZH	22007508	ERS18730621	P_ZH_51	Europe	Switzerland	Zürich	2021-02-10	pulmonary	M. avium
ntmscope_MAC_447_ZH	22007509	ERS18730622	P_ZH_52	Europe	Switzerland	Zürich	2021-01-27	pulmonary	M. intracellulare
ntmscope_MAC_448_ZH	22007510	ERS18730623	P_ZH_53	Europe	Switzerland	Zürich	2021-01-26	pulmonary	M. intracellulare
ntmscope_MAC_449_ZH	22007511	ERS18730624	P_ZH_54	Europe	Switzerland	Zürich	2021-01-14	pulmonary	M. avium
ntmscope_MAC_450_ZH	22008766	ERS18730625	P_ZH_55	Europe	Switzerland	Zürich	2020-03-05	extrapulmonary	M. avium
ntmscope_MAC_451_ZH	22008767	ERS18730626	P_ZH_56	Europe	Switzerland	Zürich	2020-12-31	pulmonary	M. intracellulare
ntmscope_MAC_452_ZH	22008768	Available upon request	P_ZH_57	Europe	Switzerland	Zürich	2020-12-23	pulmonary	Novel species
ntmscope_MAC_453_ZH	22008769	ERS18730627	P_ZH_58	Europe	Switzerland	Zürich	2020-12-23	pulmonary	M. avium
ntmscope_MAC_454_ZH	22008770	ERS18730628	P_ZH_59	Europe	Switzerland	Zürich	2020-12-23	pulmonary	M. avium
ntmscope_MAC_455_ZH	22008771	ERS18730629	P_ZH_60	Europe	Switzerland	Zürich	2020-12-17	pulmonary	M. avium
ntmscope_MAC_456_ZH	22008772	ERS18730630	P_ZH_61	Europe	Switzerland	Zürich	2020-12-09	pulmonary	M. intracellulare
ntmscope_MAC_457_ZH	22008773	ERS18730631	P_ZH_62	Europe	Switzerland	Zürich	2020-12-03	pulmonary	M. chimaera
ntmscope_MAC_458_ZH	22008774	ERS18730632	P_ZH_63	Europe	Switzerland	Zürich	2020-11-24	pulmonary	M. avium
ntmscope_MAC_459_ZH	22008775	ERS18730633	P_ZH_64	Europe	Switzerland	Zürich	2020-11-10	pulmonary	M. avium
ntmscope_MAC_460_ZH	22008776	ERS18730634	P_ZH_65	Europe	Switzerland	Zürich	2020-10-28	pulmonary	M. avium
ntmscope_MAC_461_ZH	22008777	ERS18730635	P_ZH_66	Europe	Switzerland	Zürich	2020-10-26	pulmonary	M. chimaera
ntmscope_MAC_462_ZH	22008778	ERS18730636	P_ZH_67	Europe	Switzerland	Zürich	2020-09-29	pulmonary	M. intracellulare
ntmscope_MAC_463_ZH	22008779	ERS18730637	P_ZH_68	Europe	Switzerland	Zürich	2020-09-28	pulmonary	M. intracellulare
ntmscope_MAC_464_ZH	22008780	ERS18730638	P_ZH_69	Europe	Switzerland	Zürich	2020-09-21	pulmonary	M. avium
ntmscope_MAC_465_ZH	22008781	ERS18730639	P_ZH_70	Europe	Switzerland	Zürich	2020-09-08	pulmonary	M. chimaera
ntmscope_MAC_466_ZH	22008782	ERS18730640	P_ZH_71	Europe	Switzerland	Zürich	2020-09-05	extrapulmonary	M. avium
ntmscope_MAC_467_ZH	22008783	ERS18730641	P_ZH_72	Europe	Switzerland	Zürich	2020-09-02	pulmonary	M. avium
ntmscope_MAC_468_ZH	22008784	ERS18730642	P_ZH_73	Europe	Switzerland	Zürich	2020-08-31	pulmonary	M. avium
ntmscope_MAC_469_ZH	22008785	ERS18730643	P_ZH_74	Europe	Switzerland	Zürich	2020-08-26	pulmonary	M. chimaera
ntmscope_MAC_470_ZH	22008786	ERS18730644	P_ZH_75	Europe	Switzerland	Zürich	2020-08-11	pulmonary	M. avium
ntmscope_MAC_472_ZH	22008787	ERS18730645	P_ZH_77	Europe	Switzerland	Zürich	2020-07-28	extrapulmonary	M. avium
ntmscope_MAC_473_ZH	22008788	ERS18730646	P_ZH_78	Europe	Switzerland	Zürich	2020-07-15	pulmonary	M. avium
ntmscope_MAC_474_ZH	22008789	ERS18730647	P_ZH_79	Europe	Switzerland	Zürich	2020-07-10	pulmonary	M. avium
ntmscope_MAC_475_ZH	22008790	ERS18730648	P_ZH_80	Europe	Switzerland	Zürich	2020-07-01	pulmonary	M. intracellulare
ntmscope_MAC_476_ZH	22008791	ERS18730649	P_ZH_81	Europe	Switzerland	Zürich	2020-06-30	extrapulmonary	M. avium
ntmscope_MAC_477_ZH	22008792	ERS18730650	P_ZH_82	Europe	Switzerland	Zürich	2020-06-18	pulmonary	M. avium
ntmscope_MAC_478_ZH	22008793	ERS18730651	P_ZH_83	Europe	Switzerland	Zürich	2020-06-17	pulmonary	M. chimaera
ntmscope_MAC_479_ZH	22008794	ERS18730652	P_ZH_84	Europe	Switzerland	Zürich	2020-06-09	pulmonary	M. avium
ntmscope_MAC_480_ZH	22008795	ERS18730653	P_ZH_85	Europe	Switzerland	Zürich	2020-06-04	pulmonary	M. avium
ntmscope_MAC_481_ZH	22008796	ERS18730654	P_ZH_86	Europe	Switzerland	Zürich	2020-06-03	pulmonary	M. avium
ntmscope_MAC_482_ZH	22009352	ERS18730655	P_ZH_87	Europe	Switzerland	Zürich	2020-05-30	pulmonary	M. avium
ntmscope_MAC_483_ZH	22009353	ERS18730656	P_ZH_88	Europe	Switzerland	Zürich	2020-05-29	pulmonary	M. intracellulare
ntmscope_MAC_484_ZH	22009354	ERS18730657	P_ZH_89	Europe	Switzerland	Zürich	2020-05-22	pulmonary	M. avium
ntmscope_MAC_485_ZH	22009355	ERS18730658	P_ZH_90	Europe	Switzerland	Zürich	2020-05-20	pulmonary	M. avium
ntmscope_MAC_487_ZH	22009357	ERS18730659	P_ZH_92	Europe	Switzerland	Zürich	2020-05-11	pulmonary	M. chimaera
ntmscope_MAC_488_ZH	22009358	ERS18730660	P_ZH_93	Europe	Switzerland	Zürich	2020-05-08	pulmonary	M. avium
ntmscope_MAC_490_ZH	22009359	ERS18730661	P_ZH_95	Europe	Switzerland	Zürich	2020-04-23	pulmonary	M. avium
ntmscope_MAC_491_ZH	22009360	ERS18730662	P_ZH_96	Europe	Switzerland	Zürich	2020-04-21	pulmonary	M. intracellulare
ntmscope_MAC_492_ZH	22009361	ERS18730663	P_ZH_97	Europe	Switzerland	Zürich	2020-04-12	pulmonary	M. avium
ntmscope_MAC_493_ZH	22009362	ERS18730664	P_ZH_98	Europe	Switzerland	Zürich	2020-04-21	pulmonary	M. chimaera
ntmscope_MAC_494_ZH	22009363	ERS18730665	P_ZH_99	Europe	Switzerland	Zürich	2020-04-03	pulmonary	M. avium
ntmscope_MAC_495_ZH	22009364	ERS18730666	P_ZH_100	Europe	Switzerland	Zürich	2020-03-12	pulmonary	M. avium
ntmscope_MAC_496_ZH	22009365	ERS18730667	P_ZH_101	Europe	Switzerland	Zürich	2020-02-24	pulmonary	M. chimaera
ntmscope_MAC_497_ZH	22009366	ERS18730668	P_ZH_102	Europe	Switzerland	Zürich	2020-02-18	pulmonary	M. chimaera
ntmscope_MAC_498_ZH	22009367	ERS18730669	P_ZH_103	Europe	Switzerland	Zürich	2020-02-13	pulmonary	M. avium
ntmscope_MAC_499_ZH	22009368	ERS18730670	P_ZH_104	Europe	Switzerland	Zürich	2020-02-07	extrapulmonary	M. intracellulare
ntmscope_MAC_500_ZH	22009369	ERS18730671	P_ZH_105	Europe	Switzerland	Zürich	2020-01-22	pulmonary	M. chimaera
ntmscope_MAC_501_ZH	22009370	ERS18730672	P_ZH_106	Europe	Switzerland	Zürich	2020-01-18	pulmonary	M. intracellulare
ntmscope_MAC_502_ZH	22009371	ERS18730673	P_ZH_107	Europe	Switzerland	Zürich	2020-01-17	pulmonary	M. avium
ntmscope_MAC_503_ZH	22009372	ERS18730674	P_ZH_108	Europe	Switzerland	Zürich	2020-01-10	pulmonary	M. intracellulare
ntmscope_MAC_504_ZH	22009373	ERS18730675	P_ZH_109	Europe	Switzerland	Zürich	2020-01-09	pulmonary	M. avium
ntmscope_MAC_505_E	22008797	ERS18730676	P_E_1	Europe	Germany	Essen	2020-05-21	pulmonary	M. avium
ntmscope_MAC_506_E	22008798	ERS18730677	P_E_2	Europe	Germany	Essen	2020-09-01	Sputum	M. chimaera
ntmscope_MAC_507_E	22008799	ERS18730678	P_E_3	Europe	Germany	Essen	2020-09-02	pulmonary	M. chimaera
ntmscope_MAC_508_E	22008800	ERS18730679	P_E_4	Europe	Germany	Essen	2020-09-11	pulmonary	M. avium
ntmscope_MAC_509_E	22008801	ERS18730680	P_E_5	Europe	Germany	Essen	2020-09-14	pulmonary	M. avium
ntmscope_MAC_510_E	22008802	ERS18730681	P_E_6	Europe	Germany	Essen	2020-09-21	Katheterbiopsat	M. chimaera
ntmscope_MAC_511_E	22008803	ERS18730682	P_E_7	Europe	Germany	Essen	2020-09-24	pulmonary	M. avium
ntmscope_MAC_512_E	22008804	ERS18730683	P_E_8	Europe	Germany	Essen	2021-04-12	pulmonary	M. chimaera
ntmscope_MAC_513_E	22008805	ERS18730684	P_E_9	Europe	Germany	Essen	2021-05-21	pulmonary	M. avium
ntmscope_MAC_514_E	22008806	ERS18730685	P_E_10	Europe	Germany	Essen	2021-06-04	BAL	M. avium
ntmscope_MAC_515_E	22008807	ERS18730686	P_E_11	Europe	Germany	Essen	2021-05-26	pulmonary	M. chimaera
ntmscope_MAC_516_E	22008808	ERS18730687	P_E_12	Europe	Germany	Essen	2021-06-04	pulmonary	M. chimaera
ntmscope_MAC_517_E	22008809	ERS18730688	P_E_13	Europe	Germany	Essen	2021-06-22	pulmonary	M. chimaera
ntmscope_MAC_518_E	22008810	ERS18730689	P_E_14	Europe	Germany	Essen	2021-06-29	pulmonary	M. avium
ntmscope_MAC_520_E	22008812	ERS18730690	P_E_16	Europe	Germany	Essen	2021-06-18	pulmonary	M. chimaera
ntmscope_MAC_521_E	22008813	ERS18730691	P_E_17	Europe	Germany	Essen	2021-09-01	pulmonary	M. avium
ntmscope_MAC_522_E	22008814	ERS18730692	P_E_18	Europe	Germany	Essen	2021-08-31	Sputum	M. chimaera
ntmscope_MAC_523_E	22008815	ERS18730693	P_E_19	Europe	Germany	Essen	2021-09-02	pulmonary	M. avium
ntmscope_MAC_524_E	22008816	ERS18730694	P_E_20	Europe	Germany	Essen	2021-09-21	pulmonary	M. marseillense
ntmscope_MAC_525_E	22008817	ERS18730695	P_E_21	Europe	Germany	Essen	2021-09-27	extrapulmonary	M. chimaera
ntmscope_MAC_526_E	22008818	ERS18730696	P_E_22	Europe	Germany	Essen	2021-10-01	pulmonary	M. avium
ntmscope_MAC_527_E	22008819	ERS18730697	P_E_23	Europe	Germany	Essen	2022-03-24	extrapulmonary	M. avium
ntmscope_MAC_528_E	22008820	ERS18730698	P_E_24	Europe	Germany	Essen	2021-07-01	extrapulmonary	M. chimaera
ntmscope_MAC_529_E	22008821	ERS18730699	P_E_25	Europe	Germany	Essen	2021-11-05	pulmonary	M. chimaera
ntmscope_MAC_530_E	22008822	ERS18730700	P_E_26	Europe	Germany	Essen	2021-11-05	pulmonary	M. chimaera
ntmscope_MAC_531_E	22008823	ERS18730701	P_E_27	Europe	Germany	Essen	2021-11-19	pulmonary	M. chimaera
ntmscope_MAC_532_E	22008824	ERS18730702	P_E_28	Europe	Germany	Essen	2021-11-23	pulmonary	M. chimaera
ntmscope_MAC_533_E	22008825	ERS18730703	P_E_29	Europe	Germany	Essen	2021-11-26	pulmonary	M. chimaera
ntmscope_MAC_534_E	22008826	ERS18730704	P_E_30	Europe	Germany	Essen	2021-12-20	pulmonary	M. avium
ntmscope_MAC_535_E	22008827	ERS18730705	P_E_31	Europe	Germany	Essen	2021-12-23	pulmonary	M. avium
ntmscope_MAC_536_E	22008828	ERS18730706	P_E_32	Europe	Germany	Essen	2021-12-30	pulmonary	M. chimaera
ntmscope_MAC_537_E	22008829	ERS18730707	P_E_33	Europe	Germany	Essen	2022-04-25	pulmonary	M. chimaera
ntmscope_MAC_538_E	22008830	ERS18730708	P_E_34	Europe	Germany	Essen	2022-05-30	pulmonary	M. chimaera
ntmscope_MAC_539_E	22008831	ERS18730709	P_E_35	Europe	Germany	Essen	2022-06-20	pulmonary	M. chimaera
ntmscope_MAC_540_E	22008832	ERS18730710	P_E_36	Europe	Germany	Essen	2022-06-17	pulmonary	M. chimaera
ntmscope_MAC_541_E	22008833	ERS18730711	P_E_37	Europe	Germany	Essen	2010-01-11	pulmonary	M. chimaera
ntmscope_MAC_542_E	22008834	ERS18730712	P_E_38	Europe	Germany	Essen	2010-01-14	pulmonary	M. avium
ntmscope_MAC_543_E	22008835	ERS18730713	P_E_39	Europe	Germany	Essen	2010-02-01	pulmonary	M. chimaera
ntmscope_MAC_544_E	22008836	ERS18730714	P_E_40	Europe	Germany	Essen	2010-02-11	pulmonary	M. chimaera
ntmscope_MAC_545_E	22008837	ERS18730715	P_E_41	Europe	Germany	Essen	2010-02-12	pulmonary	M. chimaera
ntmscope_MAC_546_E	22008838	ERS18730716	P_E_42	Europe	Germany	Essen	2010-02-12	pulmonary	M. chimaera
ntmscope_MAC_547_E	22008839	ERS18730717	P_E_43	Europe	Germany	Essen	2010-01-18	pulmonary	M. chimaera
ntmscope_MAC_548_E	22008840	ERS18730718	P_E_44	Europe	Germany	Essen	2010-01-31	pulmonary	M. chimaera
ntmscope_MAC_549_E	22008841	ERS18730719	P_E_45	Europe	Germany	Essen	2013-11-11	pulmonary	M. avium
ntmscope_MAC_550_E	22008842	ERS18730720	P_E_46	Europe	Germany	Essen	2013-12-18	pulmonary	M. avium
ntmscope_MAC_551_E	22008843	ERS18730721	P_E_47	Europe	Germany	Essen	2015-08-11	extrapulmonary	M. yongonense
ntmscope_MAC_552_E	22008844	ERS18730722	P_E_48	Europe	Germany	Essen	2015-12-10	extrapulmonary	M. chimaera
ntmscope_MAC_624_B	22007771	ERS18730723	P_B_1	Europe	Germany	Berlin	2013-02-22	pulmonary	M. avium
ntmscope_MAC_625_B	22007772	ERS18730724	P_B_2	Europe	Germany	Berlin	2013-07-05	pulmonary	M. avium
ntmscope_MAC_626_B	22007773	ERS18730725	P_B_3	Europe	Germany	Berlin	2015-05-05	pulmonary	Novel species
ntmscope_MAC_627_B	22007774	ERS18730726	P_B_4	Europe	Germany	Berlin	2015-05-29	pulmonary	M. avium
ntmscope_MAC_628_B	22007775	ERS18730727	P_B_5	Europe	Germany	Berlin	2015-10-01	pulmonary	M. avium
ntmscope_MAC_629_B	22007777	ERS18730728	P_B_5	Europe	Germany	Berlin	2016-03-14	pulmonary	Novel species
ntmscope_MAC_630_B	22007776	ERS18730729	P_B_6	Europe	Germany	Berlin	2016-04-07	pulmonary	M. avium
ntmscope_MAC_631_B	22007778	ERS18730730	P_B_6	Europe	Germany	Berlin	2016-04-07	pulmonary	M. intracellulare
ntmscope_MAC_632_B	22007779	ERS18730731	P_B_7	Europe	Germany	Berlin	2016-09-11	pulmonary	M. avium
ntmscope_MAC_633_B	22007780	ERS18730732	P_B_8	Europe	Germany	Berlin	2017-02-10	pulmonary	M. avium
ntmscope_MAC_634_B	22007781	ERS18730733	P_B_9	Europe	Germany	Berlin	2019-03-04	pulmonary	M. chimaera
ntmscope_MAC_635_B	22007782	ERS18730734	P_B_10	Europe	Germany	Berlin	2019-07-04	pulmonary	M. avium
ntmscope_MAC_636_B	22007783	ERS18730735	P_B_11	Europe	Germany	Berlin	2019-07-18	pulmonary	M. avium
ntmscope_MAC_637_B	22007784	ERS18730736	P_B_12	Europe	Germany	Berlin	2020-06-24	pulmonary	M. chimaera
ntmscope_MAC_638_B	22007785	ERS18730737	P_B_13	Europe	Germany	Berlin	2021-05-07	pulmonary	M. chimaera
ntmscope_MAC_393_HRO	22006444	ERS18730738	P_HRO_1	Europe	Germany	Rostock	2022-03-14	extrapulmonary	M. colombiense
ntmscope_MAC_392_HRO	22006443	ERS18730739	P_HRO_2	Europe	Germany	Rostock	2022-02-03	pulmonary	M. yongonense
ntmscope_MAC_394_HRO	22006445	ERS18730740	P_HRO_3	Europe	Germany	Rostock	2022-03-14	pulmonary	M. avium
ntmscope_MAC_391_HRO	22006442	ERS18730741	P_HRO_4	Europe	Germany	Rostock	2020-10-20	extrapulmonary	M. avium
ntmscope_MAC_387_HRO	22006438	ERS18730742	P_HRO_5	Europe	Germany	Rostock	2021-03-01	extrapulmonary	M. avium
ntmscope_MAC_388_HRO	22006439	ERS18730743	P_HRO_6	Europe	Germany	Rostock	2021-05-20	pulmonary	M. avium
ntmscope_MAC_389_HRO	22006440	ERS18730744	P_HRO_7	Europe	Germany	Rostock	2021-07-06	pulmonary	M. avium
ntmscope_MAC_390_HRO	22006441	ERS18730745	P_HRO_8	Europe	Germany	Rostock	2021-11-15	pulmonary	M. yongonense
ntmscope_MAC_383_HRO	22006434	ERS18730746	P_HRO_9	Europe	Germany	Rostock	2019-11-21	pulmonary	M. avium
ntmscope_MAC_380_HRO	22006431	ERS18730747	P_HRO_10	Europe	Germany	Rostock	2020-04-06	pulmonary	M. avium
ntmscope_MAC_381_HRO	22006432	ERS18730748	P_HRO_11	Europe	Germany	Rostock	2020-07-29	pulmonary	M. yongonense
ntmscope_MAC_382_HRO	22006433	Available upon request	P_HRO_5	Europe	Germany	Rostock	2020-09-29	extrapulmonary	Novel species
ntmscope_MAC_384_HRO	22006435	ERS18730749	P_HRO_12	Europe	Germany	Rostock	2020-10-16	pulmonary	M. yongonense
ntmscope_MAC_385_HRO	22006436	ERS18730750	P_HRO_13	Europe	Germany	Rostock	2020-11-24	pulmonary	M. avium
ntmscope_MAC_386_HRO	22006437	ERS18730751	P_HRO_14	Europe	Germany	Rostock	2020-12-28	extrapulmonary	M. avium
ntmscope_MAC_378_HRO	22006429	ERS18730752	P_HRO_15	Europe	Germany	Rostock	2018-04-19	pulmonary	M. avium
ntmscope_MAC_379_HRO	22006430	ERS18730753	P_HRO_16	Europe	Germany	Rostock	2018-10-25	extrapulmonary	M. avium
ntmscope_MAC_377_HRO	22006428	ERS18730754	P_HRO_7	Europe	Germany	Rostock	2018-10-29	pulmonary	M. avium
ntmscope_MAC_375_HRO	22006426	ERS18730755	P_HRO_17	Europe	Germany	Rostock	2017-03-02	pulmonary	M. avium
ntmscope_MAC_376_HRO	22006427	Available upon request	P_HRO_18	Europe	Germany	Rostock	2017-10-09	pulmonary	Novel species
ntmscope_MAC_374_HRO	22006425	ERS18730756	P_HRO_19	Europe	Germany	Rostock	2016-09-02	pulmonary	M. avium
ntmscope_MAC_373_HRO	22006424	ERS18730757	P_HRO_7	Europe	Germany	Rostock	2015-01-26	pulmonary	M. avium
ntmscope_MAC_371_HRO	22006422	ERS18730758	P_HRO_21	Europe	Germany	Rostock	2015-02-26	pulmonary	M. avium
ntmscope_MAC_395_HRO	22006446	ERS18730759	P_HRO_22	Europe	Germany	Rostock	2015-04-14	pulmonary	M. intracellulare
ntmscope_MAC_372_HRO	22006423	ERS18730760	P_HRO_23	Europe	Germany	Rostock	2015-05-04	pulmonary	M. avium
ntmscope_MAC_364_MS	22005901	ERS18730761	P_MS_1	Europe	Germany	Münster	2021-12-20	extrapulmonary	M. avium
ntmscope_MAC_366_MS	22005903	ERS18730762	P_MS_2	Europe	Germany	Münster	2015-05-26	extrapulmonary	M. avium
ntmscope_MAC_367_MS	22005904	ERS18730763	P_MS_3	Europe	Germany	Münster	2020-10-02	extrapulmonary	M. avium
ntmscope_MAC_369_MS	22005906	ERS18730764	P_MS_4	Europe	Germany	Münster	2015-12-30	extrapulmonary	M. avium
ntmscope_MAC_368_MS	22005905	ERS18730765	P_MS_5	Europe	Germany	Münster	2016-10-31	pulmonary	M. avium
ntmscope_MAC_639_HD	22008543	ERS18730766	P_HD_1	Europe	Germany	Heidelberg	2009-02-27	pulmonary	M. yongonense
ntmscope_MAC_640_HD	22008544	ERS18730767	P_HD_2	Europe	Germany	Heidelberg	2014-09-17	pulmonary	M. intracellulare
ntmscope_MAC_641_HD	22008545	ERS18730768	P_HD_3	Europe	Germany	Heidelberg	2015-03-26	pulmonary	M. avium
ntmscope_MAC_642_HD	22008546	ERS18730769	P_HD_4	Europe	Germany	Heidelberg	2015-11-19	pulmonary	M. avium
ntmscope_MAC_644_HD	22008548	ERS18730770	P_HD_6	Europe	Germany	Heidelberg	2016-03-01	pulmonary	M. avium
ntmscope_MAC_645_HD	22008549	ERS18730771	P_HD_7	Europe	Germany	Heidelberg	2016-03-21	pulmonary	M. chimaera
ntmscope_MAC_647_HD	22008551	ERS18730772	P_HD_9	Europe	Germany	Heidelberg	2016-09-19	pulmonary	M. intracellulare
ntmscope_MAC_648_HD	22008552	ERS18730773	P_HD_10	Europe	Germany	Heidelberg	2016-09-30	pulmonary	M. yongonense
ntmscope_MAC_650_HD	22008554	ERS18730774	P_HD_12	Europe	Germany	Heidelberg	2017-01-03	pulmonary	M. yongonense
ntmscope_MAC_651_HD	22008555	ERS18730775	P_HD_13	Europe	Germany	Heidelberg	2017-01-12	pulmonary	M. chimaera
ntmscope_MAC_652_HD	22008556	ERS18730776	P_HD_14	Europe	Germany	Heidelberg	2017-03-20	pulmonary	M. yongonense
ntmscope_MAC_655_HD	22008559	ERS18730777	P_HD_17	Europe	Germany	Heidelberg	2018-02-01	pulmonary	M. avium
ntmscope_MAC_656_HD	22008560	ERS18730778	P_HD_18	Europe	Germany	Heidelberg	2018-01-22	pulmonary	M. yongonense
ntmscope_MAC_657_HD	22008561	ERS18730779	P_HD_19	Europe	Germany	Heidelberg	2018-10-04	pulmonary	M. avium
ntmscope_MAC_658_HD	22008562	ERS18730780	P_HD_20	Europe	Germany	Heidelberg	2018-08-16	pulmonary	M. marseillense
ntmscope_MAC_659_HD	22008563	ERS18730781	P_HD_21	Europe	Germany	Heidelberg	2018-11-20	pulmonary	M. marseillense
ntmscope_MAC_660_HD	22008564	ERS18730782	P_HD_22	Europe	Germany	Heidelberg	2018-09-21	pulmonary	M. avium
ntmscope_MAC_661_HD	22008565	ERS18730783	P_HD_23	Europe	Germany	Heidelberg	2018-10-31	pulmonary	M. avium
ntmscope_MAC_662_HD	22008566	ERS18730784	P_HD_24	Europe	Germany	Heidelberg	2019-03-29	pulmonary	M. avium
ntmscope_MAC_663_HD	22008567	ERS18730785	P_HD_25	Europe	Germany	Heidelberg	2019-03-22	pulmonary	M. chimaera
ntmscope_MAC_664_HD	22008568	ERS18730786	P_HD_26	Europe	Germany	Heidelberg	2019-11-22	pulmonary	M. chimaera
ntmscope_MAC_665_HD	22008569	ERS18730787	P_HD_27	Europe	Germany	Heidelberg	2019-11-14	pulmonary	M. intracellulare
ntmscope_MAC_666_HD	22008570	ERS18730788	P_HD_28	Europe	Germany	Heidelberg	2020-05-13	pulmonary	M. avium
ntmscope_MAC_667_HD	22008571	ERS18730789	P_HD_29	Europe	Germany	Heidelberg	2020-08-03	pulmonary	M. avium
ntmscope_MAC_672_G	23001906	ERS18730790	P_G_5	Europe	Germany	Gautingen	2020-10-20 08:49:19	pulmonary	M. avium
ntmscope_MAC_562_MAR	23001033	ERS18730791	P_MRS_8	Europe	France	Marseille	2021-11-22	pulmonary	M. intracellulare
ntmscope_MAC_564_MAR	23001034	ERS18730792	P_MRS_10	Europe	France	Marseille	2021-02-12	pulmonary	M. intracellulare
ntmscope_MAC_565_MAR	23001035	ERS18730793	P_MRS_11	Europe	France	Marseille	2020-10-01	pulmonary	M. avium
ntmscope_MAC_567_MAR	23001036	ERS18730794	P_MRS_13	Europe	France	Marseille	2020-05-20	pulmonary	M. avium
ntmscope_MAC_568_MAR	23001037	ERS18730795	P_MRS_14	Europe	France	Marseille	2020-10-02	pulmonary	M. intracellulare
ntmscope_MAC_570_MAR	23001038	ERS18730796	P_MRS_16	Europe	France	Marseille	2020-08-10	extrapulmonary	M. avium
ntmscope_MAC_573_MAR	23001039	ERS18730797	P_MRS_19	Europe	France	Marseille	2019-05-10	extrapulmonary	M. intracellulare
ntmscope_MAC_574_MAR	23001040	ERS18730798	P_MRS_20	Europe	France	Marseille	2019-05-14	extrapulmonary	M. avium
ntmscope_MAC_575_MAR	23001041	ERS18730799	P_MRS_21	Europe	France	Marseille	2019-08-30	pulmonary	M. avium
ntmscope_MAC_576_MAR	23001042	ERS18730800	P_MRS_22	Europe	France	Marseille	2019-08-07	pulmonary	M. avium
ntmscope_MAC_577_MAR	23001043	ERS18730801	P_MRS_23	Europe	France	Marseille	2019-11-12	pulmonary	M. avium
ntmscope_MAC_578_MAR	23001044	ERS18730802	P_MRS_24	Europe	France	Marseille	2019-08-14	pulmonary	M. chimaera
ntmscope_MAC_579_MAR	23001045	ERS18730803	P_MRS_25	Europe	France	Marseille	2019-03-20	pulmonary	M. intracellulare
ntmscope_MAC_583_MAR	23001046	ERS18730804	P_MRS_29	Europe	France	Marseille	2018-01-03	pulmonary	M. intracellulare
ntmscope_MAC_587_MAR	23001047	ERS18730805	P_MRS_33	Europe	France	Marseille	2018-04-24	pulmonary	M. avium
ntmscope_MAC_589_MAR	23001048	ERS18730806	P_MRS_35	Europe	France	Marseille	2018-05-25	pulmonary	M. avium
ntmscope_MAC_590_MAR	23001049	ERS18730807	P_MRS_36	Europe	France	Marseille	2018-04-19	pulmonary	M. yongonense
ntmscope_MAC_594_MAR	23001050	ERS18730808	P_MRS_40	Europe	France	Marseille	2018-10-31	pulmonary	M. yongonense
ntmscope_MAC_600_MAR	23001051	ERS18730809	P_MRS_46	Europe	France	Marseille	2017-09-19	pulmonary	M. avium
ntmscope_MAC_602_MAR	23001052	ERS18730810	P_MRS_48	Europe	France	Marseille	2017-11-29	pulmonary	M. chimaera
ntmscope_MAC_608_MAR	23001053	ERS18730811	P_MRS_54	Europe	France	Marseille	2017-02-04	pulmonary	M. yongonense
ntmscope_MAC_612_MAR	23001054	ERS18730812	P_MRS_58	Europe	France	Marseille	2016-04-13	pulmonary	M. intracellulare
ntmscope_MAC_613_MAR	23001055	ERS18730813	P_MRS_61	Europe	France	Marseille	2016-04-12	pulmonary	M. avium
ntmscope_MAC_616_MAR	23001056	ERS18730814	P_MRS_65	Europe	France	Marseille	2016-10-26	pulmonary	M. avium
ntmscope_MAC_621_MAR	23001058	ERS18730815	P_MRS_91	Europe	France	Marseille	2013-09-16	extrapulmonary	M. avium
ntmscope_MAC_622_MAR	23001059	ERS18730816	P_MRS_105	Europe	France	Marseille	2013-09-13	extrapulmonary	M. avium
ntmscope_MAC_623_MAR	23001060	ERS18730817	P_MRS_111	Europe	France	Marseille	2013-05-10	pulmonary	M. avium
