# Supplementary material for: Clinical and genomic features of Mycobacterium avium complex: a multi-national European study
Source: Genome Med. 2024 Jul 9;16:86. doi: 10.1186/s13073-024-01359-8 (PMC11232273; doi:10.1186/s13073-024-01359-8)
Supplement: Supplementary file 1 — Supplementary Material 1. [file 13073_2024_1359_MOESM1_ESM.zip › S6_included_public_isolates.xlsx]

## Sheet: Sheet1
Accession in this study	Strain name	Country	Continent	Host	Reference	Kind of data	Run accession	Genbank accession	Assembly accession	Species
ASM1675605v1	M. paraintracellulare (M011)	Korea	Asia	human	NA	Assembly	NA	NA	NA	M. intracellulare
ASM27712v1	MINT (ATCC 13950)	USA	N. America	human	NA	Assembly	NA	NA	NA	M. intracellulare
ASM41853v2	M. intracellulare subsp. yongonense (05-1390)	Korea	Asia	human	NA	Assembly	NA	NA	NA	M. yongonense
CP0208211	M. colombiense (CECT 3035)	Colombia	South America	human	NA	Assembly	NA	NA	NA	M. colombiense
CP0212381	M. lepraemurium (Hawaii)	Mexico	South America	zoonotic	NA	Assembly	NA	NA	NA	M. lepraemurium
ERR1463928	MCH (Zuerich2)	Zuerich	Europe	environmental	NA	Assembly	NA	NA	NA	M. chimaera
ERR1464090	MCH (Zuerich1)	Zuerich	Europe	human	NA	Assembly	NA	NA	NA	M. chimaera
SRR5950801	MINT (FLAC0181)	USA	N. America	human	NA	Assembly	NA	NA	NA	M. intracellulare
SRR10541896	M. avium subsp. avium (ATCC 25291)	NA	NA	zoonotic	NA	Assembly	NA	NA	NA	M. avium
SRR4417830	M. avium subsp. silvaticum (DSM 44175)	France	Europe	zoonotic	NA	Assembly	NA	NA	NA	M. avium
SRR11802324	M. avium subsp. paratuberculosis (DSM 44135)	Germany	Europe	zoonotic	NA	Assembly	NA	NA	NA	M. avium
ERR1464116	MCH (DSM 44623)	Italy	Europe	human	NA	Assembly	NA	NA	NA	M. chimaera
GCA0006967151	M. avium subsp. hominisuis (A5)	USA	N. America	human	NA	Assembly	NA	NA	NA	M. avium
GCA0020861251	M. arosiense (DSM 45069)	Denmark	Europe	human	NA	Assembly	NA	NA	NA	M. arosiense
GCA0020861651	M. bouchdurhonense (DSM 45439)	France	Europe	human	NA	Assembly	NA	NA	NA	M. avium
GCA0020867751	M. timonense (CCUG 56329)	France	Europe	human	NA	Assembly	NA	NA	NA	M. avium
NZCP0231471	M. marseillense (FLAC0026)	USA	N. America	human	NA	Assembly	NA	NA	NA	M. marseillense
GCA0016104051	MAH-E-101-6.MAV	Germany	Europe	Environmental	Sanchini et al. 2016	Assembly	NA	LMVX00000000	GCA_001610405.1	M. avium
GCA0016103951	MAH-E-104-1.MAV	Germany	Europe	Environmental	Sanchini et al. 2016	Assembly	NA	LMVY00000000	GCA_001610395.1	M. avium
GCA0016105451	MAH-E-106.MAV	Germany	Europe	Environmental	Sanchini et al. 2016	Assembly	NA	LMVZ00000000	GCA_001610545.1	M. avium
GCA0016105651	MAH-E-149-2.MAV	Germany	Europe	Environmental	Sanchini et al. 2016	Assembly	NA	LNAJ00000000	GCA_001610565.1	M. avium
GCA0016104651	MAH-E-149-7.MAV	Germany	Europe	Environmental	Sanchini et al. 2016	Assembly	NA	LNAZ00000000	GCA_001610465.1	M. avium
GCA0016099751	MAH-E-2514.MAV	Germany	Europe	Environmental	Sanchini et al. 2016	Assembly	NA	LNBJ00000000	GCA_001609975.1	M. avium
GCA0016099451	MAH-E-3044.MAV	Germany	Europe	Environmental	Sanchini et al. 2016	Assembly	NA	LNBK00000000	GCA_001609945.1	M. avium
GCA0016102851	MAH-E-57-3.MAV	Germany	Europe	Environmental	Sanchini et al. 2016	Assembly	NA	LMVU00000000	GCA_001610285.1	M. avium
GCA0016103151	MAH-E-61-1t.MAV	Germany	Europe	Environmental	Sanchini et al. 2016	Assembly	NA	LNAH00000000	GCA_001610315.1	M. avium
GCA0016103751	MAH-E-63-1.MAV	Germany	Europe	Environmental	Sanchini et al. 2016	Assembly	NA	LMVV00000000	GCA_001610375.1	M. avium
GCA0016101851	MAH-E-82-7.MAV	Germany	Europe	Environmental	Sanchini et al. 2016	Assembly	NA	LNAF00000000	GCA_001610185.1	M. avium
GCA0016102351	MAH-E-88-1.MAV	Germany	Europe	Environmental	Sanchini et al. 2016	Assembly	NA	LMVR00000000	GCA_001610235.1	M. avium
GCA0016102451	MAH-E-89-1.MAV	Germany	Europe	Environmental	Sanchini et al. 2016	Assembly	NA	LMVS00000000	GCA_001610245.1	M. avium
GCA0016104351	MAH-P-0913.MAV	Germany	Europe	human	Sanchini et al. 2016	Assembly	NA	LNBB00000000	GCA_001610435.1	M. avium
GCA0015835451	MAH-P-10091-06.MAV	Germany	Europe	human	Sanchini et al. 2016	Assembly	NA	LNAV00000000	GCA_001583545.1	M. avium
GCA0016099251	MAH-P-10203-06.MAV	Germany	Europe	human	Sanchini et al. 2016	Assembly	NA	LNBI00000000	GCA_001609925.1	M. avium
GCA0016101651	MAH-P-11082-03.MAV	Germany	Europe	human	Sanchini et al. 2016	Assembly	NA	LNAW00000000	GCA_001610165.1	M. avium
GCA0016100551	MAH-P-2014-08.MAV	Germany	Europe	human	Sanchini et al. 2016	Assembly	NA	LNBP00000000	GCA_001610055.1	M. avium
GCA0016101051	MAH-P-3449-08.MAV	Germany	Europe	human	Sanchini et al. 2016	Assembly	NA	LNBQ00000000	GCA_001610105.1	M. avium
GCA0016099851	MAH-P-528-08.MAV	Germany	Europe	human	Sanchini et al. 2016	Assembly	NA	LNBL00000000	GCA_001609985.1	M. avium
GCA0016100051	MAH-P-589-08.MAV	Germany	Europe	human	Sanchini et al. 2016	Assembly	NA	LNBM00000000	GCA_001610005.1	M. avium
GCA0016100651	MAH-P-709-08.MAV	Germany	Europe	human	Sanchini et al. 2016	Assembly	NA	LNBN00000000	GCA_001610065.1	M. avium
GCA0016101351	MAH-P-7673-04.MAV	Germany	Europe	human	Sanchini et al. 2016	Assembly	NA	LNBT00000000	GCA_001610135.1	M. avium
GCA0016100351	MAH-P-772-08.MAV	Germany	Europe	human	Sanchini et al. 2016	Assembly	NA	LNBO00000000	GCA_001610035.1	M. avium
GCA0016099051	MAH-P-8933-06.MAV	Germany	Europe	human	Sanchini et al. 2016	Assembly	NA	LNBH00000000	GCA_001609905.1	M. avium
GCA0016098651	MAH-P-9060-06.MAV	Germany	Europe	human	Sanchini et al. 2016	Assembly	NA	LNBF00000000	GCA_001609865.1	M. avium
GCA0016104751	MAHP-04-13.MAV	Germany	Europe	human	Sanchini et al. 2016	Assembly	NA	LNBA00000000	GCA_001610475.1	M. avium
GCA0016098951	MAHP-10058-06.MAV	Germany	Europe	human	Sanchini et al. 2016	Assembly	NA	LNBG00000000	GCA_001609895.1	M. avium
GCA0016101451	MAHP-883.MAV	Germany	Europe	human	Sanchini et al. 2016	Assembly	NA	LNBS00000000	GCA_001610145.1	M. avium
GCA0004999851	MAH 2721	Germany	Europe	human	Sanchini et al. 2016	Assembly	NA	AWXJ00000000	GCA_000499985.1	M. avium
GCA0016100951	MAH P-4023/08	Germany	Europe	human	Sanchini et al. 2016	Assembly	NA	LNBR00000000	GCA_001610095.1	M. avium
GCA0016102151	MAH E-83-1	Germany	Europe	Environmental	Sanchini et al. 2016	Assembly	NA	LNAG00000000	GCA_001610215.1	M. avium
GCA0016102651	MAH E-22-1	Germany	Europe	Environmental	Sanchini et al. 2016	Assembly	NA	LMVT00000000	GCA_001610265.1	M. avium
GCA0005000051	MAH 27-1	Germany	Europe	Environmental	Sanchini et al. 2016	Assembly	NA	AWXK00000000	GCA_000500005.1	M. avium
GCA0016103551	MAH E-96-2	Germany	Europe	Environmental	Sanchini et al. 2016	Assembly	NA	LMVW00000000	GCA_001610355.1	M. avium
GCA0016105251	MAH E-108	Germany	Europe	Environmental	Sanchini et al. 2016	Assembly	NA	LMWA00000000	GCA_001610525.1	M. avium
GCA0016105151	MAH E-118	Germany	Europe	Environmental	Sanchini et al. 2016	Assembly	NA	LNAX00000000	GCA_001610515.1	M. avium
GCA0016104451	MAH E-149-3	Germany	Europe	Environmental	Sanchini et al. 2016	Assembly	NA	LNAY00000000	GCA_001610445.1	M. avium
GCA0013073351	LJHL01.MCHIM	Ireland	Europe	human	Mac Aogáin et al. 2015	Assembly	NA	LJHL00000000	GCA_001307335.1	M. chimaera
GCA0013074151	LJHM01.MCHIM	Ireland	Europe	human	Mac Aogáin et al. 2015	Assembly	NA	LJHM00000000	GCA_001307415.1	M. chimaera
GCA0013073951	LJHN01.MCHIM	Ireland	Europe	human	Mac Aogáin et al. 2015	Assembly	NA	LJHN00000000	GCA_001307395.1	M. chimaera
SRR6918265	MAV01.MAV	Norway	Europe	human	Kannan et al. 2019	Raw reads	SRR6918265	NA	NA	M. avium
SRR6918271	MAV20.MAV	Norway	Europe	human	Kannan et al. 2019	Raw reads	SRR6918271	NA	NA	M. avium
SRR6918279	MAV41.MAV	Norway	Europe	human	Kannan et al. 2019	Raw reads	SRR6918279	NA	NA	M. avium
ERR3012659	Ma_60_08.MAV	Portugal	Europe	human	Sousa et al. 2019	Raw reads	ERR3012659	NA	NA	M. avium
GCA9000794851	12-062.MAV	Belgium	Europe	human	Bruffaerts et al. 2016	Assembly	NA	FKJL01000001 to FKJL01000175	GCA_900079485.1	M. avium
GCA9000794251	12-067.MAV	Belgium	Europe	human	Bruffaerts et al. 2016	Assembly	NA	FKJO01000001 to FKJO01000216	GCA_900079425.1	M. avium
GCA9000795451	LYM086.MAV	Belgium	Europe	Zoonotic	Bruffaerts et al. 2016	Assembly	NA	FKJM01000001 to FKJM01000199	GCA_900079545.1	M. avium
GCA9000795751	LYM122.MAV	Belgium	Europe	Zoonotic	Bruffaerts et al. 2016	Assembly	NA	FKJN01000001 to FKJN01000175	GCA_900079575.1	M. avium
GCA0017500652	AH16.MCHIM	USA	Oceania	human	Hasan et al. 2016	Assembly	NA	CP012885 to CP012888	GCA_001750065.2	M. chimaera
GCA0023040651	CAM177.MAV	Japan	Asia	human	Yano et al. 2017	Assembly	NA	MBFO00000000	GCA_002304065.1	M. avium
GCA0023040751	CAM57.MAV	Japan	Asia	human	Yano et al. 2017	Assembly	NA	MBFN00000000	GCA_002304075.1	M. avium
GCA0023040551	CAM78.MAV	Japan	Asia	human	Yano et al. 2017	Assembly	NA	MBFP00000000	GCA_002304055.1	M. avium
GCA0020891351	DH-2	Japan	Asia	human	Uchiya et al. 2017	Assembly	NA	NA	GCA_002089135.1	M. avium
GCA0020891751	DH-6	Japan	Asia	human	Uchiya et al. 2017	Assembly	NA	NA	GCA_002089175.1	M. avium
GCA0020892351	HF-1	Japan	Asia	human	Uchiya et al. 2017	Assembly	NA	NA	GCA_002089235.1	M. avium
GCA0020892751	HF-4	Japan	Asia	human	Uchiya et al. 2017	Assembly	NA	NA	GCA_002089275.1	M. avium
GCA0027169054	HP17.MAV	Japan	Asia	human	Yano et al. 2017	Assembly	NA	CP016818	GCA_002716905.4	M. avium
GCA0020892951	IH-065	Japan	Asia	human	Uchiya et al. 2017	Assembly	NA	NA	GCA_002089295.1	M. avium
GCA0020893151	IH-068	Japan	Asia	human	Uchiya et al. 2017	Assembly	NA	NA	GCA_002089315.1	M. avium
GCA0020893551	IH-149	Japan	Asia	human	Uchiya et al. 2017	Assembly	NA	NA	GCA_002089355.1	M. avium
GCA0020893751	IH-217	Japan	Asia	human	Uchiya et al. 2017	Assembly	NA	NA	GCA_002089375.1	M. avium
GCA0020893951	IH-483	Japan	Asia	human	Uchiya et al. 2017	Assembly	NA	NA	GCA_002089395.1	M. avium
GCA0020894951	IH-687	Japan	Asia	human	Uchiya et al. 2017	Assembly	NA	NA	GCA_002089495.1	M. avium
GCA0020895551	IH-801	Japan	Asia	human	Uchiya et al. 2017	Assembly	NA	NA	GCA_002089555.1	M. avium
GCA0020896551	MK20-1	Japan	Asia	human	Uchiya et al. 2017	Assembly	NA	NA	GCA_002089655.1	M. avium
GCA0020896751	MK20-5	Japan	Asia	human	Uchiya et al. 2017	Assembly	NA	NA	GCA_002089675.1	M. avium
GCA0023005751	OCU404.MAV	Japan	Asia	human	Yano et al. 2017	Assembly	NA	MKCW00000000	GCA_002300575.1	M. avium
GCA0023041951	OCU462.MAV	Japan	Asia	Environmental	Yano et al. 2017	Assembly	NA	MBFQ00000000	GCA_002304195.1	M. avium
GCA0018656354	OCU464.MAV	Japan	Asia	human	Yano et al. 2017	Assembly	NA	CP009360	GCA_001865635.4	M. avium
GCA0023041551	OCU466.MAV	Japan	Asia	human	Yano et al. 2017	Assembly	NA	LBGZ00000000	GCA_002304155.1	M. avium
GCA0023041451	OCU491.MAV	Japan	Asia	Zoonotic	Yano et al. 2017	Assembly	NA	MKCY00000000	GCA_002304145.1	M. avium
GCA0023041251	OCU556.MAV	Japan	Asia	Zoonotic	Yano et al. 2017	Assembly	NA	MKCX00000000	GCA_002304125.1	M. avium
GCA0027169654	OCU873s_P7_4s.MAV	Japan	Asia	human	Yano et al. 2017	Assembly	NA	CP018020	GCA_002716965.4	M. avium
GCA0027169253	OCU901s_S2_2s.MAV	Japan	Asia	human	Yano et al. 2017	Assembly	NA	CP018014	GCA_002716925.3	M. avium
GCA0002771451	MOTT-02.MINT	South Korea	Asia	human	Kim et al. 2012b	Assembly	NA	CP003323	GCA_000277145.1	M. intracellulare
GCA0002768251	MOTT-64.MINT	South Korea	Asia	human	Kim et al. 2012c	Assembly	NA	CP003324	GCA_000276825.1	M. intracellulare
GCA0008290751	TH135.MAV	Japan	Asia	human	Uchiya et al. 2013	Assembly	NA	NA	GCA_000829075.1	M. avium
GCA0020899751	Tone-1	Japan	Asia	human	Uchiya et al. 2017	Assembly	NA	NA	GCA_002089975.1	M. avium
GCA0020898951	Tone-12	Japan	Asia	human	Uchiya et al. 2017	Assembly	NA	NA	GCA_002089895.1	M. avium
GCA0020899151	Tone-13	Japan	Asia	human	Uchiya et al. 2017	Assembly	NA	NA	GCA_002089915.1	M. avium
GCA0020899351	Tone-15	Japan	Asia	human	Uchiya et al. 2017	Assembly	NA	NA	GCA_002089935.1	M. avium
GCA0020899551	Tone-16	Japan	Asia	human	Uchiya et al. 2017	Assembly	NA	NA	GCA_002089955.1	M. avium
GCA0020900151	Tone-6	Japan	Asia	human	Uchiya et al. 2017	Assembly	NA	NA	GCA_002090015.1	M. avium
GCA0020897951	TR-M-2	Japan	Asia	human	Uchiya et al. 2017	Assembly	NA	NA	GCA_002089795.1	M. avium
GCA0020898151	TR-M-3	Japan	Asia	human	Uchiya et al. 2017	Assembly	NA	NA	GCA_002089815.1	M. avium
GCA0020898351	TR-M-4	Japan	Asia	human	Uchiya et al. 2017	Assembly	NA	NA	GCA_002089835.1	M. avium
GCA0020900351	Tone-7	Japan	Asia	human	Uchiya et al. 2018	Assembly	NA	NA	GCA_002090035.1	M. avium
GCA0020899951	Tone-5	Japan	Asia	human	Uchiya et al. 2017	Assembly	NA	NA	GCA_002089995.1	M. avium
GCA0020898751	TR-M-6-4	Japan	Asia	human	Uchiya et al. 2017	Assembly	NA	NA	GCA_002089875.1	M. avium
GCA0020898551	TR-M-5	Japan	Asia	human	Uchiya et al. 2017	Assembly	NA	NA	GCA_002089855.1	M. avium
GCA0020897751	TR-M-1	Japan	Asia	human	Uchiya et al. 2017	Assembly	NA	NA	GCA_002089775.1	M. avium
GCA0020897551	NN-127	Japan	Asia	human	Uchiya et al. 2017	Assembly	NA	NA	GCA_002089755.1	M. avium
GCA0020897351	NN-122	Japan	Asia	human	Uchiya et al. 2017	Assembly	NA	NA	GCA_002089735.1	M. avium
GCA0020897151	NN-108	Japan	Asia	human	Uchiya et al. 2017	Assembly	NA	NA	GCA_002089715.1	M. avium
GCA0020896951	NB-36042	Japan	Asia	human	Uchiya et al. 2017	Assembly	NA	NA	GCA_002089695.1	M. avium
GCA0020896351	Kin-28	Japan	Asia	human	Uchiya et al. 2017	Assembly	NA	NA	GCA_002089635.1	M. avium
GCA0020896151	Kin-27	Japan	Asia	human	Uchiya et al. 2017	Assembly	NA	NA	GCA_002089615.1	M. avium
GCA0020895951	Kin-16	Japan	Asia	human	Uchiya et al. 2017	Assembly	NA	NA	GCA_002089595.1	M. avium
GCA0020895751	IH-945	Japan	Asia	human	Uchiya et al. 2017	Assembly	NA	NA	GCA_002089575.1	M. avium
GCA0020895351	IH-799	Japan	Asia	human	Uchiya et al. 2017	Assembly	NA	NA	GCA_002089535.1	M. avium
GCA0020895151	IH-788	Japan	Asia	human	Uchiya et al. 2017	Assembly	NA	NA	GCA_002089515.1	M. avium
GCA0020894751	IH-660	Japan	Asia	human	Uchiya et al. 2017	Assembly	NA	NA	GCA_002089475.1	M. avium
GCA0020894551	IH-560	Japan	Asia	human	Uchiya et al. 2017	Assembly	NA	NA	GCA_002089455.1	M. avium
GCA0020894351	IH-550	Japan	Asia	human	Uchiya et al. 2017	Assembly	NA	NA	GCA_002089435.1	M. avium
GCA0020894151	IH-532	Japan	Asia	human	Uchiya et al. 2017	Assembly	NA	NA	GCA_002089415.1	M. avium
GCA0020893351	IH-145	Japan	Asia	human	Uchiya et al. 2017	Assembly	NA	NA	GCA_002089335.1	M. avium
GCA0020892551	HF-3	Japan	Asia	human	Uchiya et al. 2017	Assembly	NA	NA	GCA_002089255.1	M. avium
GCA0020892151	DH-8-4	Japan	Asia	human	Uchiya et al. 2017	Assembly	NA	NA	GCA_002089215.1	M. avium
GCA0020891951	DH-7	Japan	Asia	human	Uchiya et al. 2017	Assembly	NA	NA	GCA_002089195.1	M. avium
GCA0020891551	DH-5	Japan	Asia	human	Uchiya et al. 2017	Assembly	NA	NA	GCA_002089155.1	M. avium
GCA0022401551	SJ42.MCHIM	Canada	N. America	human	Hasan et al. 2017A	Assembly	NA	CP022223	GCA_002240155.1	M. chimaera
GCA0019362151	H87.MAV	USA	N. America	Environmental	Zhao et al. 2017	Assembly	NA	CP018363.1	GCA_001936215.1	M. avium
SRR7121403	MAC109.MAV	USA	N. America	human	Matern et al. 2018	Raw reads	SRR7121403	NA	NA	M. avium
SRR4941851	MYC01	USA	N. America	Zoonotic	Pfeiffer et al. 2017	Raw reads	SRR4941851	NA	NA	M. avium
SRR4941863	MYC02	USA	N. America	Zoonotic	Pfeiffer et al. 2017	Raw reads	SRR4941863	NA	NA	M. avium
SRR5031903	MYC08	USA	N. America	Zoonotic	Pfeiffer et al. 2017	Raw reads	SRR5031903	NA	NA	M. avium
SRR5031897	MYC09	USA	N. America	Zoonotic	Pfeiffer et al. 2017	Raw reads	SRR5031897	NA	NA	M. avium
SRR5031915	MYC10	USA	N. America	Zoonotic	Pfeiffer et al. 2017	Raw reads	SRR5031915	NA	NA	M. avium
SRR5052585	MYC104	USA	N. America	Zoonotic	Pfeiffer et al. 2017	Raw reads	SRR5052585	NA	NA	M. avium
SRR5031909	MYC12	USA	N. America	Zoonotic	Pfeiffer et al. 2017	Raw reads	SRR5031909	NA	NA	M. avium
SRR5031910	MYC14	USA	N. America	Zoonotic	Pfeiffer et al. 2017	Raw reads	SRR5031910	NA	NA	M. avium
SRR5031906	MYC15	USA	N. America	Zoonotic	Pfeiffer et al. 2017	Raw reads	SRR5031906	NA	NA	M. avium
SRR5031911	MYC16	USA	N. America	Zoonotic	Pfeiffer et al. 2017	Raw reads	SRR5031911	NA	NA	M. avium
SRR5031907	MYC19	USA	N. America	Zoonotic	Pfeiffer et al. 2017	Raw reads	SRR5031907	NA	NA	M. avium
SRR5031896	MYC21	USA	N. America	Zoonotic	Pfeiffer et al. 2017	Raw reads	SRR5031896	NA	NA	M. avium
SRR5031905	MYC23	USA	N. America	Zoonotic	Pfeiffer et al. 2017	Raw reads	SRR5031905	NA	NA	M. avium
SRR5043017	MYC25	USA	N. America	Zoonotic	Pfeiffer et al. 2017	Raw reads	SRR5043017	NA	NA	M. avium
SRR5043024	MYC27	USA	N. America	Zoonotic	Pfeiffer et al. 2017	Raw reads	SRR5043024	NA	NA	M. avium
SRR5043020	MYC29	USA	N. America	Zoonotic	Pfeiffer et al. 2017	Raw reads	SRR5043020	NA	NA	M. avium
SRR5043023	MYC30	USA	N. America	Zoonotic	Pfeiffer et al. 2017	Raw reads	SRR5043023	NA	NA	M. avium
SRR5043022	MYC32	USA	N. America	Zoonotic	Pfeiffer et al. 2017	Raw reads	SRR5043022	NA	NA	M. avium
SRR5043006	MYC36	USA	N. America	Zoonotic	Pfeiffer et al. 2017	Raw reads	SRR5043006	NA	NA	M. avium
SRR5043026	MYC37	USA	N. America	Zoonotic	Pfeiffer et al. 2017	Raw reads	SRR5043026	NA	NA	M. avium
SRR5043004	MYC38	USA	N. America	Zoonotic	Pfeiffer et al. 2017	Raw reads	SRR5043004	NA	NA	M. avium
SRR5043025	MYC39	USA	N. America	Zoonotic	Pfeiffer et al. 2017	Raw reads	SRR5043025	NA	NA	M. avium
SRR5043013	MYC41c	USA	N. America	Zoonotic	Pfeiffer et al. 2017	Raw reads	SRR5043013	NA	NA	M. avium
SRR5043027	MYC42c	USA	N. America	Zoonotic	Pfeiffer et al. 2017	Raw reads	SRR5043027	NA	NA	M. avium
SRR5043005	MYC45	USA	N. America	Zoonotic	Pfeiffer et al. 2017	Raw reads	SRR5043005	NA	NA	M. avium
SRR5043003	MYC46	USA	N. America	Zoonotic	Pfeiffer et al. 2017	Raw reads	SRR5043003	NA	NA	M. avium
SRR5043011	MYC48	USA	N. America	Zoonotic	Pfeiffer et al. 2017	Raw reads	SRR5043011	NA	NA	M. avium
SRR5043029	MYC50	USA	N. America	Zoonotic	Pfeiffer et al. 2017	Raw reads	SRR5043029	NA	NA	M. avium
SRR5043014	MYC52	USA	N. America	Zoonotic	Pfeiffer et al. 2017	Raw reads	SRR5043014	NA	NA	M. avium
SRR5052588	MYC59a	USA	N. America	Zoonotic	Pfeiffer et al. 2017	Raw reads	SRR5052588	NA	NA	M. avium
SRR5052581	MYC62	USA	N. America	Zoonotic	Pfeiffer et al. 2017	Raw reads	SRR5052581	NA	NA	M. avium
SRR5052632	MYC84	USA	N. America	Zoonotic	Pfeiffer et al. 2017	Raw reads	SRR5052632	NA	NA	M. avium
SRR5052598	MYC85	USA	N. America	Zoonotic	Pfeiffer et al. 2017	Raw reads	SRR5052598	NA	NA	M. avium
SRR5052626	MYC86	USA	N. America	Zoonotic	Pfeiffer et al. 2017	Raw reads	SRR5052626	NA	NA	M. avium
SRR5052639	MYC94	USA	N. America	Zoonotic	Pfeiffer et al. 2017	Raw reads	SRR5052639	NA	NA	M. avium
SRR7702980	17-007390	USA	N. America	Zoonotic	Rivas et al. 2019	Raw reads	SRR7702980	NA	NA	M. intracellulare
SRR5052607	MYC121	USA	N. America	Zoonotic	Pfeiffer et al. 2017	Raw reads	SRR5052607	NA	NA	M. intracellulare
SRR10053763	UTHSCT-MAH-0400	USA	N. America	human	Lande et al. 2019	Raw reads	SRR10053763	NA	NA	M. avium
SRR10112136	UTHSCT-MAH-0411	USA	N. America	Environmental	Lande et al. 2019	Raw reads	SRR10112136	NA	NA	M. avium
SRR10098937	UTHSCT-MAH-0600	USA	N. America	human	Lande et al. 2019	Raw reads	SRR10098937	NA	NA	M. avium
SRR10112132	UTHSCT-MAH-0631	USA	N. America	Environmental	Lande et al. 2019	Raw reads	SRR10112132	NA	NA	M. avium
SRR10112140	UTHSCT-MAH-0641	USA	N. America	Environmental	Lande et al. 2019	Raw reads	SRR10112140	NA	NA	M. avium
SRR10112134	UTHSCT-MAH-0642	USA	N. America	Environmental	Lande et al. 2019	Raw reads	SRR10112134	NA	NA	M. avium
SRR10112080	UTHSCT-MAH-0700	USA	N. America	human	Lande et al. 2019	Raw reads	SRR10112080	NA	NA	M. avium
SRR10112138	UTHSCT-MAH-0731	USA	N. America	Environmental	Lande et al. 2019	Raw reads	SRR10112138	NA	NA	M. avium
SRR10112075	UTHSCT-MAH-0800	USA	N. America	human	Lande et al. 2019	Raw reads	SRR10112075	NA	NA	M. avium
SRR10112139	UTHSCT-MAH-0861	USA	N. America	Environmental	Lande et al. 2019	Raw reads	SRR10112139	NA	NA	M. avium
SRR10112133	UTHSCT-MAH-0911	USA	N. America	Environmental	Lande et al. 2019	Raw reads	SRR10112133	NA	NA	M. avium
SRR10112135	UTHSCT-MAH-0951	USA	N. America	Environmental	Lande et al. 2019	Raw reads	SRR10112135	NA	NA	M. avium
SRR10112074	UTHSCT-MAH-1000	USA	N. America	human	Lande et al. 2019	Raw reads	SRR10112074	NA	NA	M. avium
SRR10112141	UTHSCT-MAH-1011	USA	N. America	Environmental	Lande et al. 2019	Raw reads	SRR10112141	NA	NA	M. avium
SRR10112137	UTHSCT-MAH-1091	USA	N. America	Environmental	Lande et al. 2019	Raw reads	SRR10112137	NA	NA	M. avium
SRR10112071	UTHSCT-MAH-1100	USA	N. America	human	Lande et al. 2019	Raw reads	SRR10112071	NA	NA	M. avium
SRR10120493	UTHSCT-MAH-1111	USA	N. America	Environmental	Lande et al. 2019	Raw reads	SRR10120493	NA	NA	M. avium
SRR10120491	UTHSCT-MAH-1121	USA	N. America	Environmental	Lande et al. 2019	Raw reads	SRR10120491	NA	NA	M. avium
SRR10120490	UTHSCT-MAH-1131	USA	N. America	Environmental	Lande et al. 2019	Raw reads	SRR10120490	NA	NA	M. avium
SRR10120487	UTHSCT-MAH-1141	USA	N. America	Environmental	Lande et al. 2019	Raw reads	SRR10120487	NA	NA	M. avium
SRR10112072	UTHSCT-MAH-1300	USA	N. America	human	Lande et al. 2019	Raw reads	SRR10112072	NA	NA	M. avium
SRR10120488	UTHSCT-MAH-1312	USA	N. America	Environmental	Lande et al. 2019	Raw reads	SRR10120488	NA	NA	M. avium
SRR10112078	UTHSCT-MAH-1400	USA	N. America	human	Lande et al. 2019	Raw reads	SRR10112078	NA	NA	M. avium
SRR10120489	UTHSCT-MAH-1461	USA	N. America	Environmental	Lande et al. 2019	Raw reads	SRR10120489	NA	NA	M. avium
SRR10120486	UTHSCT-MAH-1711	USA	N. America	Environmental	Lande et al. 2019	Raw reads	SRR10120486	NA	NA	M. avium
SRR10120007	UTHSCT-MAH-1811	USA	N. America	Environmental	Lande et al. 2019	Raw reads	SRR10120007	NA	NA	M. avium
SRR10112079	UTHSCT-MAH-1901	USA	N. America	human	Lande et al. 2019	Raw reads	SRR10112079	NA	NA	M. avium
SRR10112070	UTHSCT-MAH-1902	USA	N. America	human	Lande et al. 2019	Raw reads	SRR10112070	NA	NA	M. avium
SRR10112076	UTHSCT-MAH-2300	USA	N. America	human	Lande et al. 2019	Raw reads	SRR10112076	NA	NA	M. avium
SRR10120005	UTHSCT-MAH-2331	USA	N. America	Environmental	Lande et al. 2019	Raw reads	SRR10120005	NA	NA	M. avium
SRR10112073	UTHSCT-MAH-2400	USA	N. America	human	Lande et al. 2019	Raw reads	SRR10112073	NA	NA	M. avium
SRR10120009	UTHSCT-MAH-2431	USA	N. America	Environmental	Lande et al. 2019	Raw reads	SRR10120009	NA	NA	M. avium
SRR10120008	UTHSCT-MAH-2451	USA	N. America	Environmental	Lande et al. 2019	Raw reads	SRR10120008	NA	NA	M. avium
SRR10120006	UTHSCT-MAH-2711	USA	N. America	Environmental	Lande et al. 2019	Raw reads	SRR10120006	NA	NA	M. avium
SRR10119998	UTHSCT-MAH-2741	USA	N. America	Environmental	Lande et al. 2019	Raw reads	SRR10119998	NA	NA	M. avium
SRR10112077	UTHSCT-MAH-3300	USA	N. America	human	Lande et al. 2019	Raw reads	SRR10112077	NA	NA	M. avium
SRR10120000	UTHSCT-MAH-3321	USA	N. America	Environmental	Lande et al. 2019	Raw reads	SRR10120000	NA	NA	M. avium
SRR10120001	UTHSCT-MAH-3421	USA	N. America	Environmental	Lande et al. 2019	Raw reads	SRR10120001	NA	NA	M. avium
SRR10119999	UTHSCT-MAH-3441	USA	N. America	Environmental	Lande et al. 2019	Raw reads	SRR10119999	NA	NA	M. avium
SRR10119997	UTHSCT-MAH-3464	USA	N. America	Environmental	Lande et al. 2019	Raw reads	SRR10119997	NA	NA	M. avium
SRR5043016	MYC24	USA	N. America	Zoonotic	Pfeiffer et al. 2017	Raw reads	SRR5043016	NA	NA	M. intracellulare
SRR5043018	MYC35	USA	N. America	Zoonotic	Pfeiffer et al. 2017	Raw reads	SRR5043018	NA	NA	M. intracellulare
SRR7800632	CF00002-00012.MAV	USA	N. America	human	Hasan et al. 2019	Raw reads	SRR7800632	NA	NA	M. avium
SRR7800455	CF00002-00013.MINT	USA	N. America	human	Hasan et al. 2019	Raw reads	SRR7800455	NA	NA	M. intracellulare
SRR7800584	CF00002-00014.MCHIM	USA	N. America	human	Hasan et al. 2019	Raw reads	SRR7800584	NA	NA	M. yongonense
SRR7800453	CF00004-00019.MINT	USA	N. America	human	Hasan et al. 2019	Raw reads	SRR7800453	NA	NA	M. intracellulare
SRR7800456	CF00007-00024.MINT	USA	N. America	human	Hasan et al. 2019	Raw reads	SRR7800456	NA	NA	M. intracellulare
SRR7800402	CF00008-00396.MAV	USA	N. America	human	Hasan et al. 2019	Raw reads	SRR7800402	NA	NA	M. avium
SRR7800450	CF00009-00029.MAV	USA	N. America	human	Hasan et al. 2019	Raw reads	SRR7800450	NA	NA	M. avium
SRR7800704	CF00011-00054.MAV	USA	N. America	human	Hasan et al. 2019	Raw reads	SRR7800704	NA	NA	M. avium
SRR7800500	CF00012-00032.MINT	USA	N. America	human	Hasan et al. 2019	Raw reads	SRR7800500	NA	NA	M. intracellulare
SRR7800447	CF00019-00043.MAV	USA	N. America	human	Hasan et al. 2019	Raw reads	SRR7800447	NA	NA	M. avium
SRR13399202	CF00021-01069.MAV	USA	N. America	human	Hasan et al. 2021	Raw reads	SRR13399202	NA	NA	M. avium
SRR7800663	CF00022-00049.MAV	USA	N. America	human	Hasan et al. 2019	Raw reads	SRR7800663	NA	NA	M. avium
SRR7800501	CF00025-00057.MINT	USA	N. America	human	Hasan et al. 2019	Raw reads	SRR7800501	NA	NA	M. intracellulare
SRR7800737	CF00026-00062.MAV	USA	N. America	human	Hasan et al. 2019	Raw reads	SRR7800737	NA	NA	M. avium
SRR7800586	CF00027-00066.MAV	USA	N. America	human	Hasan et al. 2019	Raw reads	SRR7800586	NA	NA	M. avium
SRR7800739	CF00028-00067.MAV	USA	N. America	human	Hasan et al. 2019	Raw reads	SRR7800739	NA	NA	M. avium
SRR7800733	CF00029-00050.MAV	USA	N. America	human	Hasan et al. 2019	Raw reads	SRR7800733	NA	NA	M. avium
SRR7800525	CF00052-00071.MAV	USA	N. America	human	Hasan et al. 2019	Raw reads	SRR7800525	NA	NA	M. avium
SRR7800738	CF00057-00443.MAV	USA	N. America	human	Hasan et al. 2019	Raw reads	SRR7800738	NA	NA	M. avium
SRR7800520	CF00058-00099.MAV	USA	N. America	human	Hasan et al. 2019	Raw reads	SRR7800520	NA	NA	M. avium
SRR7800502	CF00059-00445.MINT	USA	N. America	human	Hasan et al. 2019	Raw reads	SRR7800502	NA	NA	M. intracellulare
SRR7800523	CF00060-00174.MAV	USA	N. America	human	Hasan et al. 2019	Raw reads	SRR7800523	NA	NA	M. avium
SRR7800664	CF00062-00447.MAV	USA	N. America	human	Hasan et al. 2019	Raw reads	SRR7800664	NA	NA	M. avium
SRR7800469	CF00063-00448.MAV	USA	N. America	human	Hasan et al. 2019	Raw reads	SRR7800469	NA	NA	M. avium
SRR7800432	CF00070-00220.MCHIM	USA	N. America	human	Hasan et al. 2019	Raw reads	SRR7800432	NA	NA	M. chimaera
SRR7800503	CF00073-00222.MINT	USA	N. America	human	Hasan et al. 2019	Raw reads	SRR7800503	NA	NA	M. intracellulare
SRR7800496	CF00074-00223.MINT	USA	N. America	human	Hasan et al. 2019	Raw reads	SRR7800496	NA	NA	M. intracellulare
SRR7800589	CF00075-00224.MAV	USA	N. America	human	Hasan et al. 2019	Raw reads	SRR7800589	NA	NA	M. avium
SRR7800497	CF00078-00227.MINT	USA	N. America	human	Hasan et al. 2019	Raw reads	SRR7800497	NA	NA	M. intracellulare
SRR7800498	CF00079-00228.MINT	USA	N. America	human	Hasan et al. 2019	Raw reads	SRR7800498	NA	NA	M. intracellulare
SRR7800590	CF00083-00088.MAV	USA	N. America	human	Hasan et al. 2019	Raw reads	SRR7800590	NA	NA	M. avium
SRR7800499	CF00084-00089.MINT	USA	N. America	human	Hasan et al. 2019	Raw reads	SRR7800499	NA	NA	M. intracellulare
SRR7800536	CF00087-00092.MINT	USA	N. America	human	Hasan et al. 2019	Raw reads	SRR7800536	NA	NA	M. intracellulare
SRR7800535	CF00092-00097.MINT	USA	N. America	human	Hasan et al. 2019	Raw reads	SRR7800535	NA	NA	M. intracellulare
SRR7800671	CF00095-00100.MAV	USA	N. America	human	Hasan et al. 2019	Raw reads	SRR7800671	NA	NA	M. avium
SRR7800537	CF00098-00103.MINT	USA	N. America	human	Hasan et al. 2019	Raw reads	SRR7800537	NA	NA	M. intracellulare
SRR7800587	CF00100-00195.MAV	USA	N. America	human	Hasan et al. 2019	Raw reads	SRR7800587	NA	NA	M. avium
SRR7800540	CF00105-00109.MINT	USA	N. America	human	Hasan et al. 2019	Raw reads	SRR7800540	NA	NA	M. intracellulare
SRR7800539	CF00107-00111.MINT	USA	N. America	human	Hasan et al. 2019	Raw reads	SRR7800539	NA	NA	M. intracellulare
SRR7800576	CF00110-00114.MAV	USA	N. America	human	Hasan et al. 2019	Raw reads	SRR7800576	NA	NA	M. avium
SRR7800562	CF00111-00115.MAV	USA	N. America	human	Hasan et al. 2019	Raw reads	SRR7800562	NA	NA	M. avium
SRR7800650	CF00115-00119.MCHIM	USA	N. America	human	Hasan et al. 2019	Raw reads	SRR7800650	NA	NA	M. chimaera
SRR7800530	CF00117-00121.MAV	USA	N. America	human	Hasan et al. 2019	Raw reads	SRR7800530	NA	NA	M. avium
SRR7800542	CF00119-00123.MINT	USA	N. America	human	Hasan et al. 2019	Raw reads	SRR7800542	NA	NA	M. intracellulare
SRR7800605	CF00124-00128.MAV	USA	N. America	human	Hasan et al. 2019	Raw reads	SRR7800605	NA	NA	M. avium
SRR7800604	CF00126-00130.MAV	USA	N. America	human	Hasan et al. 2019	Raw reads	SRR7800604	NA	NA	M. avium
SRR7800616	CF00127-00131.MAV	USA	N. America	human	Hasan et al. 2019	Raw reads	SRR7800616	NA	NA	M. avium
SRR7800615	CF00128-00132.MAV	USA	N. America	human	Hasan et al. 2019	Raw reads	SRR7800615	NA	NA	M. avium
SRR7800451	CF00129-00133.MCHIM	USA	N. America	human	Hasan et al. 2019	Raw reads	SRR7800451	NA	NA	M. chimaera
SRR7800541	CF00131-00203.MINT	USA	N. America	human	Hasan et al. 2019	Raw reads	SRR7800541	NA	NA	M. intracellulare
SRR7800544	CF00132-00136.MINT	USA	N. America	human	Hasan et al. 2019	Raw reads	SRR7800544	NA	NA	M. intracellulare
SRR7800575	CF00139-00142.MINT	USA	N. America	human	Hasan et al. 2019	Raw reads	SRR7800575	NA	NA	M. intracellulare
SRR7800614	CF00141-00206.MAV	USA	N. America	human	Hasan et al. 2019	Raw reads	SRR7800614	NA	NA	M. avium
SRR7800580	CF00145-00148.MINT	USA	N. America	human	Hasan et al. 2019	Raw reads	SRR7800580	NA	NA	M. intracellulare
SRR7800613	CF00146-00149.MAV	USA	N. America	human	Hasan et al. 2019	Raw reads	SRR7800613	NA	NA	M. avium
SRR7800612	CF00150-00152.MAV	USA	N. America	human	Hasan et al. 2019	Raw reads	SRR7800612	NA	NA	M. avium
SRR7800581	CF00152-00469.MINT	USA	N. America	human	Hasan et al. 2019	Raw reads	SRR7800581	NA	NA	M. intracellulare
SRR7800441	CF00155-00157.MCHIM	USA	N. America	human	Hasan et al. 2019	Raw reads	SRR7800441	NA	NA	M. chimaera
SRR7800545	CF00161-00162.MAV	USA	N. America	human	Hasan et al. 2019	Raw reads	SRR7800545	NA	NA	M. avium
SRR7800610	CF00163-00164.MAV	USA	N. America	human	Hasan et al. 2019	Raw reads	SRR7800610	NA	NA	M. avium
SRR7800609	CF00164-00165.MAV	USA	N. America	human	Hasan et al. 2019	Raw reads	SRR7800609	NA	NA	M. avium
SRR7800563	CF00166-00167.MAV	USA	N. America	human	Hasan et al. 2019	Raw reads	SRR7800563	NA	NA	M. avium
SRR7800565	CF00168-00169.MAV	USA	N. America	human	Hasan et al. 2019	Raw reads	SRR7800565	NA	NA	M. avium
SRR7800567	CF00188-00371.MAV	USA	N. America	human	Hasan et al. 2019	Raw reads	SRR7800567	NA	NA	M. avium
SRR7800568	CF00189-00372.MAV	USA	N. America	human	Hasan et al. 2019	Raw reads	SRR7800568	NA	NA	M. avium
SRR7800569	CF00190-00373.MAV	USA	N. America	human	Hasan et al. 2019	Raw reads	SRR7800569	NA	NA	M. avium
SRR7800570	CF00193-00177.MAV	USA	N. America	human	Hasan et al. 2019	Raw reads	SRR7800570	NA	NA	M. avium
SRR13399055	CF00198-00385.MAV	USA	N. America	human	Hasan et al. 2021	Raw reads	SRR13399055	NA	NA	M. avium
SRR13399191	CF00293-00825.MAV	USA	N. America	human	Hasan et al. 2021	Raw reads	SRR13399191	NA	NA	M. avium
SRR13399189	CF00296-00775.MAV	USA	N. America	human	Hasan et al. 2021	Raw reads	SRR13399189	NA	NA	M. avium
SRR7800686	CF00358-01030.MAV	USA	N. America	human	Hasan et al. 2019	Raw reads	SRR7800686	NA	NA	M. avium
SRR13399188	CF00744-00757.MAV	USA	N. America	human	Hasan et al. 2021	Raw reads	SRR13399188	NA	NA	M. avium
SRR13399186	CF00745-01357.MAV	USA	N. America	human	Hasan et al. 2021	Raw reads	SRR13399186	NA	NA	M. avium
SRR13399184	CF00747-01793.MAV	USA	N. America	human	Hasan et al. 2021	Raw reads	SRR13399184	NA	NA	M. avium
SRR7800577	CF00770-00654.MCHIM	USA	N. America	human	Hasan et al. 2019	Raw reads	SRR7800577	NA	NA	M. chimaera
SRR7800579	CF00775-00664.MINT	USA	N. America	human	Hasan et al. 2019	Raw reads	SRR7800579	NA	NA	M. intracellulare
SRR7800685	CF00776-00667.MAV	USA	N. America	human	Hasan et al. 2019	Raw reads	SRR7800685	NA	NA	M. avium
SRR7800688	CF00778-00668.MAV	USA	N. America	human	Hasan et al. 2019	Raw reads	SRR7800688	NA	NA	M. avium
SRR7800687	CF00779-00669.MAV	USA	N. America	human	Hasan et al. 2019	Raw reads	SRR7800687	NA	NA	M. avium
SRR7800691	CF00782-00671.MAV	USA	N. America	human	Hasan et al. 2019	Raw reads	SRR7800691	NA	NA	M. avium
SRR13399181	CF00797-01046.MINT	USA	N. America	human	Hasan et al. 2021	Raw reads	SRR13399181	NA	NA	M. intracellulare
SRR13399135	CF00801-00713.MINT	USA	N. America	human	Hasan et al. 2021	Raw reads	SRR13399135	NA	NA	M. intracellulare
SRR13399129	CF00804-01171.MINT	USA	N. America	human	Hasan et al. 2021	Raw reads	SRR13399129	NA	NA	M. intracellulare
SRR13399177	CF00812-01060.MAV	USA	N. America	human	Hasan et al. 2021	Raw reads	SRR13399177	NA	NA	M. avium
SRR13399126	CF00818-00759.MAV	USA	N. America	human	Hasan et al. 2021	Raw reads	SRR13399126	NA	NA	M. avium
SRR13399173	CF00825-00769.MAV	USA	N. America	human	Hasan et al. 2021	Raw reads	SRR13399173	NA	NA	M. avium
SRR13399172	CF00828-01038.MINT	USA	N. America	human	Hasan et al. 2021	Raw reads	SRR13399172	NA	NA	M. intracellulare
SRR13399170	CF00838-00794.MCHIM	USA	N. America	human	Hasan et al. 2021	Raw reads	SRR13399170	NA	NA	M. chimaera
SRR13399166	CF00841-00806.MINT	USA	N. America	human	Hasan et al. 2021	Raw reads	SRR13399166	NA	NA	M. intracellulare
SRR13399125	CF00843-00812.MINT	USA	N. America	human	Hasan et al. 2021	Raw reads	SRR13399125	NA	NA	M. intracellulare
SRR13399164	CF00850-00830.MINT	USA	N. America	human	Hasan et al. 2021	Raw reads	SRR13399164	NA	NA	M. intracellulare
SRR13399124	CF00877-00980.MAV	USA	N. America	human	Hasan et al. 2021	Raw reads	SRR13399124	NA	NA	M. avium
SRR13399122	CF00880-00895.MAV	USA	N. America	human	Hasan et al. 2021	Raw reads	SRR13399122	NA	NA	M. avium
SRR13399118	CF00881-00896.MAV	USA	N. America	human	Hasan et al. 2021	Raw reads	SRR13399118	NA	NA	M. avium
SRR13399117	CF00883-00901.MINT	USA	N. America	human	Hasan et al. 2021	Raw reads	SRR13399117	NA	NA	M. intracellulare
SRR13399116	CF00885-00904.MAV	USA	N. America	human	Hasan et al. 2021	Raw reads	SRR13399116	NA	NA	M. avium
SRR13399113	CF00888-00907.MINT	USA	N. America	human	Hasan et al. 2021	Raw reads	SRR13399113	NA	NA	M. intracellulare
SRR13399111	CF00904-00931.MCHIM	USA	N. America	human	Hasan et al. 2021	Raw reads	SRR13399111	NA	NA	M. chimaera
SRR13399109	CF00909-00936.MINT	USA	N. America	human	Hasan et al. 2021	Raw reads	SRR13399109	NA	NA	M. intracellulare
SRR13399163	CF00913-01377.MAV	USA	N. America	human	Hasan et al. 2021	Raw reads	SRR13399163	NA	NA	M. avium
SRR13399107	CF00921-00970.MAV	USA	N. America	human	Hasan et al. 2021	Raw reads	SRR13399107	NA	NA	M. avium
SRR13399097	CF00924-00975.MINT	USA	N. America	human	Hasan et al. 2021	Raw reads	SRR13399097	NA	NA	M. intracellulare
SRR13399093	CF00929-00989.MAV	USA	N. America	human	Hasan et al. 2021	Raw reads	SRR13399093	NA	NA	M. avium
SRR13399092	CF00934-00994.MINT	USA	N. America	human	Hasan et al. 2021	Raw reads	SRR13399092	NA	NA	M. intracellulare
SRR13399089	CF00936-00998.MAV	USA	N. America	human	Hasan et al. 2021	Raw reads	SRR13399089	NA	NA	M. avium
SRR13399087	CF00938-01000.MAV	USA	N. America	human	Hasan et al. 2021	Raw reads	SRR13399087	NA	NA	M. avium
SRR13399086	CF00940-01003.MAV	USA	N. America	human	Hasan et al. 2021	Raw reads	SRR13399086	NA	NA	M. avium
SRR13399085	CF00941-01004.MAV	USA	N. America	human	Hasan et al. 2021	Raw reads	SRR13399085	NA	NA	M. avium
SRR13399084	CF00942-01005.MAV	USA	N. America	human	Hasan et al. 2021	Raw reads	SRR13399084	NA	NA	M. avium
SRR13399082	CF00944-01007.MINT	USA	N. America	human	Hasan et al. 2021	Raw reads	SRR13399082	NA	NA	M. yongonense
SRR13399156	CF00960-01039.MAV	USA	N. America	human	Hasan et al. 2021	Raw reads	SRR13399156	NA	NA	M. avium
SRR13399155	CF00962-01041.MINT	USA	N. America	human	Hasan et al. 2021	Raw reads	SRR13399155	NA	NA	M. intracellulare
SRR13399153	CF00965-01044.MAV	USA	N. America	human	Hasan et al. 2021	Raw reads	SRR13399153	NA	NA	M. avium
SRR13399150	CF00968-01220.MCHIM	USA	N. America	human	Hasan et al. 2021	Raw reads	SRR13399150	NA	NA	M. chimaera
SRR13399078	CF00985-01092.MAV	USA	N. America	human	Hasan et al. 2021	Raw reads	SRR13399078	NA	NA	M. avium
SRR13399076	CF00993-01103.MAV	USA	N. America	human	Hasan et al. 2021	Raw reads	SRR13399076	NA	NA	M. avium
SRR13399149	CF01002-01208.MAV	USA	N. America	human	Hasan et al. 2021	Raw reads	SRR13399149	NA	NA	M. avium
SRR13399075	CF01018-01170.MINT	USA	N. America	human	Hasan et al. 2021	Raw reads	SRR13399075	NA	NA	M. intracellulare
SRR13399074	CF01035-01201.MAV	USA	N. America	human	Hasan et al. 2021	Raw reads	SRR13399074	NA	NA	M. avium
SRR13399073	CF01036-01202.MAV	USA	N. America	human	Hasan et al. 2021	Raw reads	SRR13399073	NA	NA	M. avium
SRR13399133	CF01037-01204.MCHIM-MINT	USA	N. America	human	Hasan et al. 2021	Raw reads	SRR13399133	NA	NA	M. yongonense
SRR13399070	CF01101-01287.MINT	USA	N. America	human	Hasan et al. 2021	Raw reads	SRR13399070	NA	NA	M. intracellulare
SRR13399069	CF01102-01288.MINT	USA	N. America	human	Hasan et al. 2021	Raw reads	SRR13399069	NA	NA	M. intracellulare
SRR13399065	CF01311-01388.MAV	USA	N. America	human	Hasan et al. 2021	Raw reads	SRR13399065	NA	NA	M. avium
SRR13399064	CF01313-01389.MAV	USA	N. America	human	Hasan et al. 2021	Raw reads	SRR13399064	NA	NA	M. avium
SRR13399057	CF01675-01848.MAV	USA	N. America	human	Hasan et al. 2021	Raw reads	SRR13399057	NA	NA	M. avium
SRR13399145	CF01694-01697.MINT	USA	N. America	human	Hasan et al. 2021	Raw reads	SRR13399145	NA	NA	M. intracellulare
SRR13399144	CF01705-01704.MAV	USA	N. America	human	Hasan et al. 2021	Raw reads	SRR13399144	NA	NA	M. avium
SRR13399143	CF01706-01705.MINT	USA	N. America	human	Hasan et al. 2021	Raw reads	SRR13399143	NA	NA	M. intracellulare
SRR13399138	CF01710-01710.MAV	USA	N. America	human	Hasan et al. 2021	Raw reads	SRR13399138	NA	NA	M. avium
SRR13399137	CF01762-01745.MAV	USA	N. America	human	Hasan et al. 2021	Raw reads	SRR13399137	NA	NA	M. avium
SRR13399230	CF02022-01915.MINT	USA	N. America	human	Hasan et al. 2021	Raw reads	SRR13399230	NA	NA	M. intracellulare
SRR13399228	CF02060-01942.MAV	USA	N. America	human	Hasan et al. 2021	Raw reads	SRR13399228	NA	NA	M. avium
SRR13399220	CF02166-02028.MAV	USA	N. America	human	Hasan et al. 2021	Raw reads	SRR13399220	NA	NA	M. avium
SRR13399219	CF02173-02033.MAV	USA	N. America	human	Hasan et al. 2021	Raw reads	SRR13399219	NA	NA	M. avium
SRR13399217	CF02208-02066.MINT	USA	N. America	human	Hasan et al. 2021	Raw reads	SRR13399217	NA	NA	M. intracellulare
SRR13399216	CF02209-02067.MINT	USA	N. America	human	Hasan et al. 2021	Raw reads	SRR13399216	NA	NA	M. intracellulare
SRR13399215	CF02284-02127.MAV	USA	N. America	human	Hasan et al. 2021	Raw reads	SRR13399215	NA	NA	M. avium
SRR13399214	CF02291-02132.MAV	USA	N. America	human	Hasan et al. 2021	Raw reads	SRR13399214	NA	NA	M. avium
SRR13399210	CF02487-02311.MAV	USA	N. America	human	Hasan et al. 2021	Raw reads	SRR13399210	NA	NA	M. avium
SRR5950807	FLAC0117	USA	N. America	human	Keen et al. 2021	Raw reads	SRR5950807	NA	NA	M. avium
SRR5950810	FLAC0130	USA	N. America	human	Keen et al. 2021	Raw reads	SRR5950810	NA	NA	M. avium
SRR5950816	FLAC0146	USA	N. America	human	Keen et al. 2021	Raw reads	SRR5950816	NA	NA	M. avium
SRR5950815	FLAC0155	USA	N. America	human	Keen et al. 2021	Raw reads	SRR5950815	NA	NA	M. avium
SRR5950804	FLAC0161	USA	N. America	human	Keen et al. 2021	Raw reads	SRR5950804	NA	NA	M. avium
SRR5950802	FLAC0165	USA	N. America	human	Keen et al. 2021	Raw reads	SRR5950802	NA	NA	M. avium
SRR5950799	FLAC0216	USA	N. America	human	Keen et al. 2021	Raw reads	SRR5950799	NA	NA	M. avium
SRR5950798	FLAC0256	USA	N. America	human	Keen et al. 2021	Raw reads	SRR5950798	NA	NA	M. avium
SRR5950797	FLAC0257	USA	N. America	human	Keen et al. 2021	Raw reads	SRR5950797	NA	NA	M. avium
SRR5950806	FLAC0260	USA	N. America	human	Keen et al. 2021	Raw reads	SRR5950806	NA	NA	M. avium
SRR5950805	FLAC0346	USA	N. America	human	Keen et al. 2021	Raw reads	SRR5950805	NA	NA	M. avium
SRR5950818	FLAC0351	USA	N. America	human	Keen et al. 2021	Raw reads	SRR5950818	NA	NA	M. avium
SRR5950819	FLAC0371	USA	N. America	human	Keen et al. 2021	Raw reads	SRR5950819	NA	NA	M. avium
SRR5950817	FLAC0376	USA	N. America	human	Keen et al. 2021	Raw reads	SRR5950817	NA	NA	M. avium
SRR5950809	FLAC0133	USA	N. America	human	Keen et al. 2021	Raw reads	SRR5950809	NA	NA	M. intracellulare
SRR5950800	FLAC0204	USA	N. America	human	Keen et al. 2021	Raw reads	SRR5950800	NA	NA	M. intracellulare
GCA0202180051	WUMAC-013	USA	N. America	human	Keen et al. 2021	Assembly	NA	NA	GCA_020218005.1_ASM2021800v1_genomic	M. avium
GCA0202179851	WUMAC-014	USA	N. America	human	Keen et al. 2021	Assembly	NA	NA	GCA_020217985.1_ASM2021798v1_genomic	M. avium
GCA0202179551	WUMAC-015	USA	N. America	human	Keen et al. 2021	Assembly	NA	NA	GCA_020217955.1_ASM2021795v1_genomic	M. intracellulare
GCA0202179051	WUMAC-016	USA	N. America	human	Keen et al. 2021	Assembly	NA	NA	GCA_020217905.1_ASM2021790v1_genomic	M. intracellulare
GCA0202179451	WUMAC-019	USA	N. America	human	Keen et al. 2021	Assembly	NA	NA	GCA_020217945.1_ASM2021794v1_genomic	M. avium
GCA0202179251	WUMAC-020	USA	N. America	human	Keen et al. 2021	Assembly	NA	NA	GCA_020217925.1_ASM2021792v1_genomic	M. avium
GCA0202178851	WUMAC-021	USA	N. America	human	Keen et al. 2021	Assembly	NA	NA	GCA_020217885.1_ASM2021788v1_genomic	M. avium
GCA0202178651	WUMAC-022	USA	N. America	human	Keen et al. 2021	Assembly	NA	NA	GCA_020217865.1_ASM2021786v1_genomic	M. avium
GCA0202178451	WUMAC-023	USA	N. America	human	Keen et al. 2021	Assembly	NA	NA	GCA_020217845.1_ASM2021784v1_genomic	M. intracellulare
GCA0202178151	WUMAC-024	USA	N. America	human	Keen et al. 2021	Assembly	NA	NA	GCA_020217815.1_ASM2021781v1_genomic	M. intracellulare
GCA0202178051	WUMAC-025	USA	N. America	human	Keen et al. 2021	Assembly	NA	NA	GCA_020217805.1_ASM2021780v1_genomic	Novel species
GCA0202177851	WUMAC-026	USA	N. America	human	Keen et al. 2021	Assembly	NA	NA	GCA_020217785.1_ASM2021778v1_genomic	M. avium
GCA0202177351	WUMAC-027	USA	N. America	human	Keen et al. 2021	Assembly	NA	NA	GCA_020217735.1_ASM2021773v1_genomic	M. intracellulare
GCA0202177251	WUMAC-028	USA	N. America	human	Keen et al. 2021	Assembly	NA	NA	GCA_020217725.1_ASM2021772v1_genomic	M. intracellulare
GCA0202177051	WUMAC-029	USA	N. America	human	Keen et al. 2021	Assembly	NA	NA	GCA_020217705.1_ASM2021770v1_genomic	M. intracellulare
GCA0202177651	WUMAC-031	USA	N. America	human	Keen et al. 2021	Assembly	NA	NA	GCA_020217765.1_ASM2021776v1_genomic	M. intracellulare
GCA0202176851	WUMAC-032	USA	N. America	human	Keen et al. 2021	Assembly	NA	NA	GCA_020217685.1_ASM2021768v1_genomic	M. intracellulare
GCA0202175851	WUMAC-033	USA	N. America	human	Keen et al. 2021	Assembly	NA	NA	GCA_020217585.1_ASM2021758v1_genomic	M. intracellulare
GCA0202176151	WUMAC-035	USA	N. America	human	Keen et al. 2021	Assembly	NA	NA	GCA_020217615.1_ASM2021761v1_genomic	M. avium
GCA0202176251	WUMAC-056	USA	N. America	human	Keen et al. 2021	Assembly	NA	NA	GCA_020217625.1_ASM2021762v1_genomic	M. intracellulare
GCA0202176051	WUMAC-057	USA	N. America	human	Keen et al. 2021	Assembly	NA	NA	GCA_020217605.1_ASM2021760v1_genomic	M. chimaera
GCA0202176651	WUMAC-058	USA	N. America	human	Keen et al. 2021	Assembly	NA	NA	GCA_020217665.1_ASM2021766v1_genomic	M. chimaera
GCA0202175051	WUMAC-060	USA	N. America	human	Keen et al. 2021	Assembly	NA	NA	GCA_020217505.1_ASM2021750v1_genomic	M. avium
GCA0202175451	WUMAC-062	USA	N. America	human	Keen et al. 2021	Assembly	NA	NA	GCA_020217545.1_ASM2021754v1_genomic	M. avium
GCA0202174951	WUMAC-064	USA	N. America	human	Keen et al. 2021	Assembly	NA	NA	GCA_020217495.1_ASM2021749v1_genomic	M. avium
GCA0202175151	WUMAC-066	USA	N. America	human	Keen et al. 2021	Assembly	NA	NA	GCA_020217515.1_ASM2021751v1_genomic	M. marseillense
GCA0202174851	WUMAC-067	USA	N. America	human	Keen et al. 2021	Assembly	NA	NA	GCA_020217485.1_ASM2021748v1_genomic	Novel species
DRR255732	Mycobacterium intracellulare M.i.27	Japan	Asia	human	Tateishi et al. 2021	Raw reads	DRR255732	NA	NA	M. intracellulare
DRR255733	Mycobacterium paraintracellulare M021	Japan	Asia	human	Tateishi et al. 2021	Raw reads	DRR255733	NA	NA	M. intracellulare
DRR255734	Mycobacterium paraintracellulare M015	Japan	Asia	human	Tateishi et al. 2021	Raw reads	DRR255734	NA	NA	M. intracellulare
DRR255735	Mycobacterium intracellulare M016	Japan	Asia	human	Tateishi et al. 2021	Raw reads	DRR255735	NA	NA	M. intracellulare
DRR255736	Mycobacterium paraintracellulare M019	Japan	Asia	human	Tateishi et al. 2021	Raw reads	DRR255736	NA	NA	M. intracellulare
DRR255737	Mycobacterium paraintracellulare M001	Japan	Asia	human	Tateishi et al. 2021	Raw reads	DRR255737	NA	NA	M. intracellulare
DRR255738	Mycobacterium paraintracellulare M011	Japan	Asia	human	Tateishi et al. 2021	Raw reads	DRR255738	NA	NA	M. intracellulare
DRR255739	Mycobacterium intracellulare M018	Japan	Asia	human	Tateishi et al. 2021	Raw reads	DRR255739	NA	NA	M. intracellulare
DRR255740	Mycobacterium intracellulare M002	Japan	Asia	human	Tateishi et al. 2021	Raw reads	DRR255740	NA	NA	M. intracellulare
DRR255741	Mycobacterium intracellulare M008	Japan	Asia	human	Tateishi et al. 2021	Raw reads	DRR255741	NA	NA	M. intracellulare
DRR255742	Mycobacterium intracellulare M006	Japan	Asia	human	Tateishi et al. 2021	Raw reads	DRR255742	NA	NA	M. intracellulare
DRR255743	Mycobacterium intracellulare M023	Japan	Asia	human	Tateishi et al. 2021	Raw reads	DRR255743	NA	NA	M. intracellulare
DRR255744	Mycobacterium intracellulare M025	Japan	Asia	human	Tateishi et al. 2021	Raw reads	DRR255744	NA	NA	M. intracellulare
DRR255745	Mycobacterium intracellulare M005	Japan	Asia	human	Tateishi et al. 2021	Raw reads	DRR255745	NA	NA	M. intracellulare
DRR255746	Mycobacterium intracellulare M026	Japan	Asia	human	Tateishi et al. 2021	Raw reads	DRR255746	NA	NA	M. intracellulare
DRR255747	Mycobacterium intracellulare M009	Japan	Asia	human	Tateishi et al. 2021	Raw reads	DRR255747	NA	NA	M. intracellulare
DRR255748	Mycobacterium intracellulare M007	Japan	Asia	human	Tateishi et al. 2021	Raw reads	DRR255748	NA	NA	M. intracellulare
DRR255749	Mycobacterium paraintracellulare M020	Japan	Asia	human	Tateishi et al. 2021	Raw reads	DRR255749	NA	NA	M. intracellulare
DRR255750	Mycobacterium paraintracellulare M003	Japan	Asia	human	Tateishi et al. 2021	Raw reads	DRR255750	NA	NA	M. intracellulare
DRR255751	Mycobacterium intracellulare M028	Japan	Asia	human	Tateishi et al. 2021	Raw reads	DRR255751	NA	NA	M. intracellulare
DRR255752	Mycobacterium intracellulare M014	Japan	Asia	human	Tateishi et al. 2021	Raw reads	DRR255752	NA	NA	M. intracellulare
DRR255753	Mycobacterium intracellulare M013	Japan	Asia	human	Tateishi et al. 2021	Raw reads	DRR255753	NA	NA	M. intracellulare
DRR255754	Mycobacterium intracellulare M024	Japan	Asia	human	Tateishi et al. 2021	Raw reads	DRR255754	NA	NA	M. intracellulare
DRR255755	Mycobacterium intracellulare M010	Japan	Asia	human	Tateishi et al. 2021	Raw reads	DRR255755	NA	NA	M. intracellulare
DRR255756	Mycobacterium intracellulare M022	Japan	Asia	human	Tateishi et al. 2021	Raw reads	DRR255756	NA	NA	M. intracellulare
DRR255757	Mycobacterium intracellulare M004	Japan	Asia	human	Tateishi et al. 2021	Raw reads	DRR255757	NA	NA	M. intracellulare
DRR255758	Mycobacterium paraintracellulare M017	Japan	Asia	human	Tateishi et al. 2021	Raw reads	DRR255758	NA	NA	M. intracellulare
DRR255759	Mycobacterium paraintracellulare M029	Japan	Asia	human	Tateishi et al. 2021	Raw reads	DRR255759	NA	NA	M. intracellulare
DRR255760	Mycobacterium paraintracellulare M027	Japan	Asia	human	Tateishi et al. 2021	Raw reads	DRR255760	NA	NA	M. intracellulare
DRR255761	Mycobacterium paraintracellulare M012	Japan	Asia	human	Tateishi et al. 2021	Raw reads	DRR255761	NA	NA	M. intracellulare
DRR255762	Mycobacterium intracellulare M.i.198	Japan	Asia	human	Tateishi et al. 2021	Raw reads	DRR255762	NA	NA	M. intracellulare
GCA0002771251	ATCC 13950	USA	N. America	human	Cuttino et al. 1949	Assembly	NA	NA	ASM27712v1 / GCA_000277125.1	M. intracellulare
GCA0004185352	05-1390	South Korea	Asia	human	Kim et al. 2012a	Assembly	NA	NA	ASM41853v2 / GCA_000418535.2	M. yongonense
GCA0021057551	CECT 3035	Colombia	S. America	human	Murcia et al. 2006	Assembly	NA	NA	CP020821.1 / GCA_002105755.1	M. colombiense
GCA0022914651	Hawaii	Mexico	S. America	Zoonotic	NA	Assembly	NA	NA	GCA_002291465.1	M. lepraemurium
SRR5950812	FLAC0026	USA	N. America	unknown	NA	Raw reads	SRR5950812	NA	NA	M. marseillense
ERR1463988	89	Germany	Europe	Environmental	van Ingen et al. 2017	Raw reads	ERR1463988	NA	NA	M. chimaera
ERR4022369	101-1	UK	Europe	human	Tonder et al. 2022	Raw reads	ERR4022369	NA	NA	M. intracellulare
ERR3337660	101-10	UK	Europe	human	Tonder et al. 2022	Raw reads	ERR3337660	NA	NA	M. intracellulare
ERR3337655	101-11	UK	Europe	human	Tonder et al. 2022	Raw reads	ERR3337655	NA	NA	M. intracellulare
ERR3468879	101-12	UK	Europe	human	Tonder et al. 2022	Raw reads	ERR3468879	NA	NA	M. intracellulare
ERR6057675	101-13	UK	Europe	human	Tonder et al. 2022	Raw reads	ERR6057675	NA	NA	M. intracellulare
ERR4022381	101-2	UK	Europe	human	Tonder et al. 2022	Raw reads	ERR4022381	NA	NA	M. intracellulare
ERR3337421	101-3	UK	Europe	human	Tonder et al. 2022	Raw reads	ERR3337421	NA	NA	M. intracellulare
ERR3337533	101-4	UK	Europe	human	Tonder et al. 2022	Raw reads	ERR3337533	NA	NA	M. intracellulare
ERR4022318	101-5	UK	Europe	human	Tonder et al. 2022	Raw reads	ERR4022318	NA	NA	M. intracellulare
ERR3337606	101-6	UK	Europe	human	Tonder et al. 2022	Raw reads	ERR3337606	NA	NA	M. intracellulare
ERR3337585	101-7	UK	Europe	human	Tonder et al. 2022	Raw reads	ERR3337585	NA	NA	M. intracellulare
ERR3337590	101-8	UK	Europe	human	Tonder et al. 2022	Raw reads	ERR3337590	NA	NA	M. intracellulare
ERR4022386	101-9	UK	Europe	human	Tonder et al. 2022	Raw reads	ERR4022386	NA	NA	M. intracellulare
ERR3468872	11-1	UK	Europe	human	Tonder et al. 2022	Raw reads	ERR3468872	NA	NA	M. intracellulare
ERR3468808	11-2	UK	Europe	human	Tonder et al. 2022	Raw reads	ERR3468808	NA	NA	M. intracellulare
ERR3468800	11-3	UK	Europe	human	Tonder et al. 2022	Raw reads	ERR3468800	NA	NA	M. intracellulare
ERR3468887	11-4	UK	Europe	human	Tonder et al. 2022	Raw reads	ERR3468887	NA	NA	M. intracellulare
ERR3468842	11-5	UK	Europe	human	Tonder et al. 2022	Raw reads	ERR3468842	NA	NA	M. intracellulare
ERR3468985	11-6	UK	Europe	human	Tonder et al. 2022	Raw reads	ERR3468985	NA	NA	M. intracellulare
ERR3337412	136-1	UK	Europe	human	Tonder et al. 2022	Raw reads	ERR3337412	NA	NA	M. avium
ERR3566368	136-10	UK	Europe	human	Tonder et al. 2022	Raw reads	ERR3566368	NA	NA	M. intracellulare
ERR3566393	136-11	UK	Europe	human	Tonder et al. 2022	Raw reads	ERR3566393	NA	NA	M. intracellulare
ERR3566401	136-12	UK	Europe	human	Tonder et al. 2022	Raw reads	ERR3566401	NA	NA	M. intracellulare
ERR3566415	136-13	UK	Europe	human	Tonder et al. 2022	Raw reads	ERR3566415	NA	NA	M. intracellulare
ERR3566301	136-14	UK	Europe	human	Tonder et al. 2022	Raw reads	ERR3566301	NA	NA	M. intracellulare
ERR3566413	136-15	UK	Europe	human	Tonder et al. 2022	Raw reads	ERR3566413	NA	NA	M. intracellulare
ERR3566325	136-16	UK	Europe	human	Tonder et al. 2022	Raw reads	ERR3566325	NA	NA	M. intracellulare
ERR3566402	136-17	UK	Europe	human	Tonder et al. 2022	Raw reads	ERR3566402	NA	NA	M. intracellulare
ERR3566330	136-18	UK	Europe	human	Tonder et al. 2022	Raw reads	ERR3566330	NA	NA	M. intracellulare
ERR3566410	136-19	UK	Europe	human	Tonder et al. 2022	Raw reads	ERR3566410	NA	NA	M. intracellulare
ERR3337565	136-2	UK	Europe	human	Tonder et al. 2022	Raw reads	ERR3337565	NA	NA	M. intracellulare
ERR3566333	136-20	UK	Europe	human	Tonder et al. 2022	Raw reads	ERR3566333	NA	NA	M. intracellulare
ERR3566283	136-21	UK	Europe	human	Tonder et al. 2022	Raw reads	ERR3566283	NA	NA	M. intracellulare
ERR3566257	136-22	UK	Europe	human	Tonder et al. 2022	Raw reads	ERR3566257	NA	NA	M. intracellulare
ERR3566279	136-23	UK	Europe	human	Tonder et al. 2022	Raw reads	ERR3566279	NA	NA	M. intracellulare
ERR4022427	136-24	UK	Europe	human	Tonder et al. 2022	Raw reads	ERR4022427	NA	NA	M. intracellulare
ERR4022425	136-25	UK	Europe	human	Tonder et al. 2022	Raw reads	ERR4022425	NA	NA	M. intracellulare
ERR4022422	136-26	UK	Europe	human	Tonder et al. 2022	Raw reads	ERR4022422	NA	NA	M. intracellulare
ERR6057652	136-27	UK	Europe	human	Tonder et al. 2022	Raw reads	ERR6057652	NA	NA	M. intracellulare
ERR6057653	136-28	UK	Europe	human	Tonder et al. 2022	Raw reads	ERR6057653	NA	NA	M. intracellulare
ERR6057687	136-29	UK	Europe	human	Tonder et al. 2022	Raw reads	ERR6057687	NA	NA	M. intracellulare
ERR3337608	136-3	UK	Europe	human	Tonder et al. 2022	Raw reads	ERR3337608	NA	NA	M. intracellulare
ERR6057633	136-30	UK	Europe	human	Tonder et al. 2022	Raw reads	ERR6057633	NA	NA	M. intracellulare
ERR3337632	136-4	UK	Europe	human	Tonder et al. 2022	Raw reads	ERR3337632	NA	NA	M. intracellulare
ERR3337588	136-5	UK	Europe	human	Tonder et al. 2022	Raw reads	ERR3337588	NA	NA	M. intracellulare
ERR3468827	136-6	UK	Europe	human	Tonder et al. 2022	Raw reads	ERR3468827	NA	NA	M. intracellulare
ERR3468882	136-7	UK	Europe	human	Tonder et al. 2022	Raw reads	ERR3468882	NA	NA	M. intracellulare
ERR3524810	136-8	UK	Europe	human	Tonder et al. 2022	Raw reads	ERR3524810	NA	NA	M. intracellulare
ERR3566233	136-9	UK	Europe	human	Tonder et al. 2022	Raw reads	ERR3566233	NA	NA	M. intracellulare
ERR2988440	138-1	UK	Europe	human	Tonder et al. 2022	Raw reads	ERR2988440	NA	NA	M. intracellulare
ERR2988379	151-1	UK	Europe	human	Tonder et al. 2022	Raw reads	ERR2988379	NA	NA	M. intracellulare
ERR3566294	174-1	UK	Europe	human	Tonder et al. 2022	Raw reads	ERR3566294	NA	NA	M. intracellulare
ERR6057649	174-10	UK	Europe	human	Tonder et al. 2022	Raw reads	ERR6057649	NA	NA	M. intracellulare
ERR3566390	174-2	UK	Europe	human	Tonder et al. 2022	Raw reads	ERR3566390	NA	NA	M. intracellulare
ERR3566307	174-3	UK	Europe	human	Tonder et al. 2022	Raw reads	ERR3566307	NA	NA	M. intracellulare
ERR3566305	174-4	UK	Europe	human	Tonder et al. 2022	Raw reads	ERR3566305	NA	NA	M. intracellulare
ERR3566303	174-5	UK	Europe	human	Tonder et al. 2022	Raw reads	ERR3566303	NA	NA	M. intracellulare
ERR3566404	174-6	UK	Europe	human	Tonder et al. 2022	Raw reads	ERR3566404	NA	NA	M. intracellulare
ERR3566350	174-7	UK	Europe	human	Tonder et al. 2022	Raw reads	ERR3566350	NA	NA	M. intracellulare
ERR3566272	174-8	UK	Europe	human	Tonder et al. 2022	Raw reads	ERR3566272	NA	NA	M. intracellulare
ERR4022305	174-9	UK	Europe	human	Tonder et al. 2022	Raw reads	ERR4022305	NA	NA	M. intracellulare
ERR3468892	207-1	UK	Europe	human	Tonder et al. 2022	Raw reads	ERR3468892	NA	NA	M. intracellulare
ERR3337549	214-1	UK	Europe	human	Tonder et al. 2022	Raw reads	ERR3337549	NA	NA	M. intracellulare
ERR3337553	214-2	UK	Europe	human	Tonder et al. 2022	Raw reads	ERR3337553	NA	NA	M. intracellulare
ERR2988355	218-1	UK	Europe	human	Tonder et al. 2022	Raw reads	ERR2988355	NA	NA	M. intracellulare
ERR3337462	220-1	UK	Europe	human	Tonder et al. 2022	Raw reads	ERR3337462	NA	NA	M. intracellulare
ERR3468799	220-10	UK	Europe	human	Tonder et al. 2022	Raw reads	ERR3468799	NA	NA	M. intracellulare
ERR3468807	220-11	UK	Europe	human	Tonder et al. 2022	Raw reads	ERR3468807	NA	NA	M. intracellulare
ERR3337567	220-12	UK	Europe	human	Tonder et al. 2022	Raw reads	ERR3337567	NA	NA	M. intracellulare
ERR3337561	220-13	UK	Europe	human	Tonder et al. 2022	Raw reads	ERR3337561	NA	NA	M. intracellulare
ERR3468818	220-14	UK	Europe	human	Tonder et al. 2022	Raw reads	ERR3468818	NA	NA	M. intracellulare
ERR3468810	220-15	UK	Europe	human	Tonder et al. 2022	Raw reads	ERR3468810	NA	NA	M. intracellulare
ERR3468972	220-16	UK	Europe	human	Tonder et al. 2022	Raw reads	ERR3468972	NA	NA	M. intracellulare
ERR3468918	220-17	UK	Europe	human	Tonder et al. 2022	Raw reads	ERR3468918	NA	NA	M. intracellulare
ERR3468902	220-18	UK	Europe	human	Tonder et al. 2022	Raw reads	ERR3468902	NA	NA	M. intracellulare
ERR3468987	220-19	UK	Europe	human	Tonder et al. 2022	Raw reads	ERR3468987	NA	NA	M. intracellulare
ERR3337570	220-2	UK	Europe	human	Tonder et al. 2022	Raw reads	ERR3337570	NA	NA	M. intracellulare
ERR3468929	220-20	UK	Europe	human	Tonder et al. 2022	Raw reads	ERR3468929	NA	NA	M. intracellulare
ERR3524795	220-21	UK	Europe	human	Tonder et al. 2022	Raw reads	ERR3524795	NA	NA	M. intracellulare
ERR3524796	220-22	UK	Europe	human	Tonder et al. 2022	Raw reads	ERR3524796	NA	NA	M. intracellulare
ERR3524797	220-23	UK	Europe	human	Tonder et al. 2022	Raw reads	ERR3524797	NA	NA	M. intracellulare
ERR3524784	220-24	UK	Europe	human	Tonder et al. 2022	Raw reads	ERR3524784	NA	NA	M. intracellulare
ERR3524826	220-25	UK	Europe	human	Tonder et al. 2022	Raw reads	ERR3524826	NA	NA	M. intracellulare
ERR3566394	220-26	UK	Europe	human	Tonder et al. 2022	Raw reads	ERR3566394	NA	NA	M. intracellulare
ERR3566377	220-27	UK	Europe	human	Tonder et al. 2022	Raw reads	ERR3566377	NA	NA	M. intracellulare
ERR4338978	220-28	UK	Europe	human	Tonder et al. 2022	Raw reads	ERR4338978	NA	NA	M. intracellulare
ERR4022394	220-29	UK	Europe	human	Tonder et al. 2022	Raw reads	ERR4022394	NA	NA	M. intracellulare
ERR3337619	220-3	UK	Europe	human	Tonder et al. 2022	Raw reads	ERR3337619	NA	NA	M. intracellulare
ERR4022392	220-30	UK	Europe	human	Tonder et al. 2022	Raw reads	ERR4022392	NA	NA	M. intracellulare
ERR4022401	220-31	UK	Europe	human	Tonder et al. 2022	Raw reads	ERR4022401	NA	NA	M. intracellulare
ERR3566360	220-32	UK	Europe	human	Tonder et al. 2022	Raw reads	ERR3566360	NA	NA	M. intracellulare
ERR3337673	220-4	UK	Europe	human	Tonder et al. 2022	Raw reads	ERR3337673	NA	NA	M. intracellulare
ERR3337668	220-5	UK	Europe	human	Tonder et al. 2022	Raw reads	ERR3337668	NA	NA	M. intracellulare
ERR3337635	220-6	UK	Europe	human	Tonder et al. 2022	Raw reads	ERR3337635	NA	NA	M. intracellulare
ERR3468831	220-7	UK	Europe	human	Tonder et al. 2022	Raw reads	ERR3468831	NA	NA	M. intracellulare
ERR4339037	220-8	UK	Europe	human	Tonder et al. 2022	Raw reads	ERR4339037	NA	NA	M. intracellulare
ERR3337504	220-9	UK	Europe	human	Tonder et al. 2022	Raw reads	ERR3337504	NA	NA	M. intracellulare
ERR4022373	221-1	UK	Europe	human	Tonder et al. 2022	Raw reads	ERR4022373	NA	NA	M. avium
ERR3337513	23-1	UK	Europe	human	Tonder et al. 2022	Raw reads	ERR3337513	NA	NA	M. intracellulare
ERR4339017	233-2	UK	Europe	human	Tonder et al. 2022	Raw reads	ERR4339017	NA	NA	M. avium
ERR3566400	234-1	UK	Europe	human	Tonder et al. 2022	Raw reads	ERR3566400	NA	NA	M. intracellulare
ERR6057676	234-2	UK	Europe	human	Tonder et al. 2022	Raw reads	ERR6057676	NA	NA	M. intracellulare
ERR3468927	243-1	UK	Europe	human	Tonder et al. 2022	Raw reads	ERR3468927	NA	NA	M. intracellulare
ERR2988405	245-1	UK	Europe	human	Tonder et al. 2022	Raw reads	ERR2988405	NA	NA	M. intracellulare
ERR3468875	263-1	UK	Europe	human	Tonder et al. 2022	Raw reads	ERR3468875	NA	NA	M. intracellulare
ERR3468883	263-2	UK	Europe	human	Tonder et al. 2022	Raw reads	ERR3468883	NA	NA	M. intracellulare
ERR3468911	263-3	UK	Europe	human	Tonder et al. 2022	Raw reads	ERR3468911	NA	NA	M. intracellulare
ERR4022345	274-1	UK	Europe	human	Tonder et al. 2022	Raw reads	ERR4022345	NA	NA	M. intracellulare
ERR3468835	274-2	UK	Europe	human	Tonder et al. 2022	Raw reads	ERR3468835	NA	NA	M. intracellulare
ERR3524800	274-3	UK	Europe	human	Tonder et al. 2022	Raw reads	ERR3524800	NA	NA	M. intracellulare
ERR3566416	274-4	UK	Europe	human	Tonder et al. 2022	Raw reads	ERR3566416	NA	NA	M. intracellulare
ERR3566264	293-1	UK	Europe	human	Tonder et al. 2022	Raw reads	ERR3566264	NA	NA	M. intracellulare
ERR3566344	307-1	UK	Europe	human	Tonder et al. 2022	Raw reads	ERR3566344	NA	NA	M. intracellulare
ERR3566286	307-2	UK	Europe	human	Tonder et al. 2022	Raw reads	ERR3566286	NA	NA	M. intracellulare
ERR3566321	326-1	UK	Europe	human	Tonder et al. 2022	Raw reads	ERR3566321	NA	NA	M. intracellulare
ERR3566250	326-2	UK	Europe	human	Tonder et al. 2022	Raw reads	ERR3566250	NA	NA	M. intracellulare
ERR3524783	33-1	UK	Europe	human	Tonder et al. 2022	Raw reads	ERR3524783	NA	NA	M. intracellulare
ERR6057618	352-1	UK	Europe	human	Tonder et al. 2022	Raw reads	ERR6057618	NA	NA	M. intracellulare
ERR6057614	353-1	UK	Europe	human	Tonder et al. 2022	Raw reads	ERR6057614	NA	NA	M. intracellulare
ERR4022337	36-1	UK	Europe	human	Tonder et al. 2022	Raw reads	ERR4022337	NA	NA	M. intracellulare
ERR3337466	36-2	UK	Europe	human	Tonder et al. 2022	Raw reads	ERR3337466	NA	NA	M. intracellulare
ERR3566253	36-3	UK	Europe	human	Tonder et al. 2022	Raw reads	ERR3566253	NA	NA	M. intracellulare
ERR6057638	360-1	UK	Europe	human	Tonder et al. 2022	Raw reads	ERR6057638	NA	NA	M. intracellulare
ERR6057625	369-1	UK	Europe	human	Tonder et al. 2022	Raw reads	ERR6057625	NA	NA	M. intracellulare
ERR3524819	42-1	UK	Europe	human	Tonder et al. 2022	Raw reads	ERR3524819	NA	NA	M. intracellulare
ERR3524815	42-2	UK	Europe	human	Tonder et al. 2022	Raw reads	ERR3524815	NA	NA	M. intracellulare
ERR3524837	42-3	UK	Europe	human	Tonder et al. 2022	Raw reads	ERR3524837	NA	NA	M. intracellulare
ERR6057678	42-4	UK	Europe	human	Tonder et al. 2022	Raw reads	ERR6057678	NA	NA	M. intracellulare
ERR3468823	64-1	UK	Europe	human	Tonder et al. 2022	Raw reads	ERR3468823	NA	NA	M. intracellulare
ERR3468815	64-2	UK	Europe	human	Tonder et al. 2022	Raw reads	ERR3468815	NA	NA	M. intracellulare
ERR3468922	82-1	UK	Europe	human	Tonder et al. 2022	Raw reads	ERR3468922	NA	NA	M. intracellulare
ERR3337458	85-1	UK	Europe	human	Tonder et al. 2022	Raw reads	ERR3337458	NA	NA	M. intracellulare
ERR3337456	85-2	UK	Europe	human	Tonder et al. 2022	Raw reads	ERR3337456	NA	NA	M. intracellulare
ERR3337665	85-3	UK	Europe	human	Tonder et al. 2022	Raw reads	ERR3337665	NA	NA	M. intracellulare
ERR3524768	85-4	UK	Europe	human	Tonder et al. 2022	Raw reads	ERR3524768	NA	NA	M. intracellulare
ERR3566280	85-5	UK	Europe	human	Tonder et al. 2022	Raw reads	ERR3566280	NA	NA	M. intracellulare
ERR3566242	85-6	UK	Europe	human	Tonder et al. 2022	Raw reads	ERR3566242	NA	NA	M. intracellulare
ERR4022277	85-7	UK	Europe	human	Tonder et al. 2022	Raw reads	ERR4022277	NA	NA	M. intracellulare
ERR3566281	85-8	UK	Europe	human	Tonder et al. 2022	Raw reads	ERR3566281	NA	NA	M. intracellulare
ERR4022298	95-4	UK	Europe	human	Tonder et al. 2022	Raw reads	ERR4022298	NA	NA	M. intracellulare
ERR3337630	97-2	UK	Europe	human	Tonder et al. 2022	Raw reads	ERR3337630	NA	NA	M. intracellulare
ERR3337636	97-3	UK	Europe	human	Tonder et al. 2022	Raw reads	ERR3337636	NA	NA	M. intracellulare
ERR3468885	99-1	UK	Europe	human	Tonder et al. 2022	Raw reads	ERR3468885	NA	NA	M. intracellulare
ERR3566239	99-10	UK	Europe	human	Tonder et al. 2022	Raw reads	ERR3566239	NA	NA	M. intracellulare
ERR3524843	99-11	UK	Europe	human	Tonder et al. 2022	Raw reads	ERR3524843	NA	NA	M. intracellulare
ERR3524842	99-12	UK	Europe	human	Tonder et al. 2022	Raw reads	ERR3524842	NA	NA	M. intracellulare
ERR3524841	99-13	UK	Europe	human	Tonder et al. 2022	Raw reads	ERR3524841	NA	NA	M. intracellulare
ERR3468890	99-2	UK	Europe	human	Tonder et al. 2022	Raw reads	ERR3468890	NA	NA	M. intracellulare
ERR3468874	99-3	UK	Europe	human	Tonder et al. 2022	Raw reads	ERR3468874	NA	NA	M. intracellulare
ERR3468958	99-4	UK	Europe	human	Tonder et al. 2022	Raw reads	ERR3468958	NA	NA	M. intracellulare
ERR3468897	99-5	UK	Europe	human	Tonder et al. 2022	Raw reads	ERR3468897	NA	NA	M. intracellulare
ERR3468984	99-6	UK	Europe	human	Tonder et al. 2022	Raw reads	ERR3468984	NA	NA	M. intracellulare
ERR3468978	99-7	UK	Europe	human	Tonder et al. 2022	Raw reads	ERR3468978	NA	NA	M. intracellulare
ERR3524811	99-8	UK	Europe	human	Tonder et al. 2022	Raw reads	ERR3524811	NA	NA	M. intracellulare
ERR3524814	99-9	UK	Europe	human	Tonder et al. 2022	Raw reads	ERR3524814	NA	NA	M. intracellulare
ERR2988370	163-2	UK	Europe	human	Tonder et al. 2022	Raw reads	ERR2988370	NA	NA	M. avium
ERR2988378	70-2	UK	Europe	human	Tonder et al. 2022	Raw reads	ERR2988378	NA	NA	M. avium
ERR2988383	237-1	UK	Europe	human	Tonder et al. 2022	Raw reads	ERR2988383	NA	NA	M. avium
ERR2988386	241-8	UK	Europe	human	Tonder et al. 2022	Raw reads	ERR2988386	NA	NA	M. avium
ERR2988387	241-1	UK	Europe	human	Tonder et al. 2022	Raw reads	ERR2988387	NA	NA	M. avium
ERR2988397	237-2	UK	Europe	human	Tonder et al. 2022	Raw reads	ERR2988397	NA	NA	M. avium
ERR2988413	241-7	UK	Europe	human	Tonder et al. 2022	Raw reads	ERR2988413	NA	NA	M. avium
ERR2988416	68-3	UK	Europe	human	Tonder et al. 2022	Raw reads	ERR2988416	NA	NA	M. avium
ERR2988421	241-9	UK	Europe	human	Tonder et al. 2022	Raw reads	ERR2988421	NA	NA	M. avium
ERR2988423	192-1	UK	Europe	human	Tonder et al. 2022	Raw reads	ERR2988423	NA	NA	M. avium
ERR2988424	218-3	UK	Europe	human	Tonder et al. 2022	Raw reads	ERR2988424	NA	NA	M. avium
ERR2988429	166-1	UK	Europe	human	Tonder et al. 2022	Raw reads	ERR2988429	NA	NA	M. avium
ERR2988437	275-1	UK	Europe	human	Tonder et al. 2022	Raw reads	ERR2988437	NA	NA	M. avium
ERR2988441	70-1	UK	Europe	human	Tonder et al. 2022	Raw reads	ERR2988441	NA	NA	M. avium
ERR3337397	169-1	UK	Europe	human	Tonder et al. 2022	Raw reads	ERR3337397	NA	NA	M. avium
ERR3337401	218-8	UK	Europe	human	Tonder et al. 2022	Raw reads	ERR3337401	NA	NA	M. avium
ERR3337403	103-2	UK	Europe	human	Tonder et al. 2022	Raw reads	ERR3337403	NA	NA	M. avium
ERR3337415	241-12	UK	Europe	human	Tonder et al. 2022	Raw reads	ERR3337415	NA	NA	M. avium
ERR3337416	70-4	UK	Europe	human	Tonder et al. 2022	Raw reads	ERR3337416	NA	NA	M. avium
ERR3337422	241-11	UK	Europe	human	Tonder et al. 2022	Raw reads	ERR3337422	NA	NA	M. avium
ERR3337423	218-10	UK	Europe	human	Tonder et al. 2022	Raw reads	ERR3337423	NA	NA	M. avium
ERR3337426	179-2	UK	Europe	human	Tonder et al. 2022	Raw reads	ERR3337426	NA	NA	M. avium
ERR3337446	2-1	UK	Europe	human	Tonder et al. 2022	Raw reads	ERR3337446	NA	NA	M. avium
ERR3337448	241-10	UK	Europe	human	Tonder et al. 2022	Raw reads	ERR3337448	NA	NA	M. avium
ERR3337455	57-1	UK	Europe	human	Tonder et al. 2022	Raw reads	ERR3337455	NA	NA	M. avium
ERR3337469	104-4	UK	Europe	human	Tonder et al. 2022	Raw reads	ERR3337469	NA	NA	M. avium
ERR3337478	218-16	UK	Europe	human	Tonder et al. 2022	Raw reads	ERR3337478	NA	NA	M. avium
ERR3337480	218-13	UK	Europe	human	Tonder et al. 2022	Raw reads	ERR3337480	NA	NA	M. avium
ERR3337481	106-1	UK	Europe	human	Tonder et al. 2022	Raw reads	ERR3337481	NA	NA	M. avium
ERR3337482	218-22	UK	Europe	human	Tonder et al. 2022	Raw reads	ERR3337482	NA	NA	M. avium
ERR3337483	44-5	UK	Europe	human	Tonder et al. 2022	Raw reads	ERR3337483	NA	NA	M. avium
ERR3337485	226-1	UK	Europe	human	Tonder et al. 2022	Raw reads	ERR3337485	NA	NA	M. avium
ERR3337487	50-2	UK	Europe	human	Tonder et al. 2022	Raw reads	ERR3337487	NA	NA	M. avium
ERR3337491	218-21	UK	Europe	human	Tonder et al. 2022	Raw reads	ERR3337491	NA	NA	M. avium
ERR3337493	218-17	UK	Europe	human	Tonder et al. 2022	Raw reads	ERR3337493	NA	NA	M. avium
ERR3337495	218-20	UK	Europe	human	Tonder et al. 2022	Raw reads	ERR3337495	NA	NA	M. avium
ERR3337496	218-19	UK	Europe	human	Tonder et al. 2022	Raw reads	ERR3337496	NA	NA	M. avium
ERR3337501	7-1	UK	Europe	human	Tonder et al. 2022	Raw reads	ERR3337501	NA	NA	M. avium
ERR3337502	228-1	UK	Europe	human	Tonder et al. 2022	Raw reads	ERR3337502	NA	NA	M. avium
ERR3337509	44-4	UK	Europe	human	Tonder et al. 2022	Raw reads	ERR3337509	NA	NA	M. avium
ERR3337515	110-1	UK	Europe	human	Tonder et al. 2022	Raw reads	ERR3337515	NA	NA	M. avium
ERR3337517	129-1	UK	Europe	human	Tonder et al. 2022	Raw reads	ERR3337517	NA	NA	M. avium
ERR3337527	70-3	UK	Europe	human	Tonder et al. 2022	Raw reads	ERR3337527	NA	NA	M. avium
ERR3337531	179-1	UK	Europe	human	Tonder et al. 2022	Raw reads	ERR3337531	NA	NA	M. avium
ERR3337540	120-3	UK	Europe	human	Tonder et al. 2022	Raw reads	ERR3337540	NA	NA	M. avium
ERR3337541	250-2	UK	Europe	human	Tonder et al. 2022	Raw reads	ERR3337541	NA	NA	M. avium
ERR3337543	104-3	UK	Europe	human	Tonder et al. 2022	Raw reads	ERR3337543	NA	NA	M. avium
ERR3337545	252-1	UK	Europe	human	Tonder et al. 2022	Raw reads	ERR3337545	NA	NA	M. avium
ERR3337547	233-4	UK	Europe	human	Tonder et al. 2022	Raw reads	ERR3337547	NA	NA	M. avium
ERR3337551	241-15	UK	Europe	human	Tonder et al. 2022	Raw reads	ERR3337551	NA	NA	M. avium
ERR3337555	241-16	UK	Europe	human	Tonder et al. 2022	Raw reads	ERR3337555	NA	NA	M. avium
ERR3337559	104-2	UK	Europe	human	Tonder et al. 2022	Raw reads	ERR3337559	NA	NA	M. avium
ERR3337562	44-6	UK	Europe	human	Tonder et al. 2022	Raw reads	ERR3337562	NA	NA	M. avium
ERR3337563	281-1	UK	Europe	human	Tonder et al. 2022	Raw reads	ERR3337563	NA	NA	M. avium
ERR3337566	218-15	UK	Europe	human	Tonder et al. 2022	Raw reads	ERR3337566	NA	NA	M. avium
ERR3337576	209-1	UK	Europe	human	Tonder et al. 2022	Raw reads	ERR3337576	NA	NA	M. avium
ERR3337592	218-12	UK	Europe	human	Tonder et al. 2022	Raw reads	ERR3337592	NA	NA	M. avium
ERR3337594	110-2	UK	Europe	human	Tonder et al. 2022	Raw reads	ERR3337594	NA	NA	M. avium
ERR3337595	275-3	UK	Europe	human	Tonder et al. 2022	Raw reads	ERR3337595	NA	NA	M. avium
ERR3337601	218-14	UK	Europe	human	Tonder et al. 2022	Raw reads	ERR3337601	NA	NA	M. avium
ERR3337603	40-1	UK	Europe	human	Tonder et al. 2022	Raw reads	ERR3337603	NA	NA	M. avium
ERR3337604	61-1	UK	Europe	human	Tonder et al. 2022	Raw reads	ERR3337604	NA	NA	M. avium
ERR3337610	40-2	UK	Europe	human	Tonder et al. 2022	Raw reads	ERR3337610	NA	NA	M. avium
ERR3337613	70-5	UK	Europe	human	Tonder et al. 2022	Raw reads	ERR3337613	NA	NA	M. avium
ERR3337629	169-4	UK	Europe	human	Tonder et al. 2022	Raw reads	ERR3337629	NA	NA	M. avium
ERR3337633	250-1	UK	Europe	human	Tonder et al. 2022	Raw reads	ERR3337633	NA	NA	M. avium
ERR3337647	50-3	UK	Europe	human	Tonder et al. 2022	Raw reads	ERR3337647	NA	NA	M. avium
ERR3337649	241-17	UK	Europe	human	Tonder et al. 2022	Raw reads	ERR3337649	NA	NA	M. avium
ERR3337654	70-6	UK	Europe	human	Tonder et al. 2022	Raw reads	ERR3337654	NA	NA	M. avium
ERR3337657	241-20	UK	Europe	human	Tonder et al. 2022	Raw reads	ERR3337657	NA	NA	M. avium
ERR3337667	241-21	UK	Europe	human	Tonder et al. 2022	Raw reads	ERR3337667	NA	NA	M. avium
ERR3337674	217-1	UK	Europe	human	Tonder et al. 2022	Raw reads	ERR3337674	NA	NA	M. avium
ERR3468803	183-1	UK	Europe	human	Tonder et al. 2022	Raw reads	ERR3468803	NA	NA	M. avium
ERR3468806	241-19	UK	Europe	human	Tonder et al. 2022	Raw reads	ERR3468806	NA	NA	M. avium
ERR3468814	241-18	UK	Europe	human	Tonder et al. 2022	Raw reads	ERR3468814	NA	NA	M. avium
ERR3468817	192-3	UK	Europe	human	Tonder et al. 2022	Raw reads	ERR3468817	NA	NA	M. avium
ERR3468826	70-7	UK	Europe	human	Tonder et al. 2022	Raw reads	ERR3468826	NA	NA	M. avium
ERR3468852	142-1	UK	Europe	human	Tonder et al. 2022	Raw reads	ERR3468852	NA	NA	M. avium
ERR3468857	213-1	UK	Europe	human	Tonder et al. 2022	Raw reads	ERR3468857	NA	NA	M. avium
ERR3468868	172-1	UK	Europe	human	Tonder et al. 2022	Raw reads	ERR3468868	NA	NA	M. avium
ERR3468878	192-2	UK	Europe	human	Tonder et al. 2022	Raw reads	ERR3468878	NA	NA	M. avium
ERR3468880	218-23	UK	Europe	human	Tonder et al. 2022	Raw reads	ERR3468880	NA	NA	M. avium
ERR3468891	275-4	UK	Europe	human	Tonder et al. 2022	Raw reads	ERR3468891	NA	NA	M. avium
ERR3468893	92-3	UK	Europe	human	Tonder et al. 2022	Raw reads	ERR3468893	NA	NA	M. avium
ERR3468898	241-28	UK	Europe	human	Tonder et al. 2022	Raw reads	ERR3468898	NA	NA	M. avium
ERR3468899	241-26	UK	Europe	human	Tonder et al. 2022	Raw reads	ERR3468899	NA	NA	M. avium
ERR3468906	241-27	UK	Europe	human	Tonder et al. 2022	Raw reads	ERR3468906	NA	NA	M. avium
ERR3468913	275-7	UK	Europe	human	Tonder et al. 2022	Raw reads	ERR3468913	NA	NA	M. avium
ERR3468917	92-2	UK	Europe	human	Tonder et al. 2022	Raw reads	ERR3468917	NA	NA	M. avium
ERR3468920	92-4	UK	Europe	human	Tonder et al. 2022	Raw reads	ERR3468920	NA	NA	M. avium
ERR3468926	241-23	UK	Europe	human	Tonder et al. 2022	Raw reads	ERR3468926	NA	NA	M. avium
ERR3468928	198-1	UK	Europe	human	Tonder et al. 2022	Raw reads	ERR3468928	NA	NA	M. avium
ERR3468931	275-5	UK	Europe	human	Tonder et al. 2022	Raw reads	ERR3468931	NA	NA	M. avium
ERR3468940	92-1	UK	Europe	human	Tonder et al. 2022	Raw reads	ERR3468940	NA	NA	M. avium
ERR3468955	104-5	UK	Europe	human	Tonder et al. 2022	Raw reads	ERR3468955	NA	NA	M. avium
ERR3468956	241-22	UK	Europe	human	Tonder et al. 2022	Raw reads	ERR3468956	NA	NA	M. avium
ERR3468976	70-8	UK	Europe	human	Tonder et al. 2022	Raw reads	ERR3468976	NA	NA	M. avium
ERR3468986	241-29	UK	Europe	human	Tonder et al. 2022	Raw reads	ERR3468986	NA	NA	M. avium
ERR3524764	92-5	UK	Europe	human	Tonder et al. 2022	Raw reads	ERR3524764	NA	NA	M. avium
ERR3524766	241-25	UK	Europe	human	Tonder et al. 2022	Raw reads	ERR3524766	NA	NA	M. avium
ERR3524767	241-24	UK	Europe	human	Tonder et al. 2022	Raw reads	ERR3524767	NA	NA	M. avium
ERR3524769	62-1	UK	Europe	human	Tonder et al. 2022	Raw reads	ERR3524769	NA	NA	M. avium
ERR3524770	276-1	UK	Europe	human	Tonder et al. 2022	Raw reads	ERR3524770	NA	NA	M. avium
ERR3524771	25-1	UK	Europe	human	Tonder et al. 2022	Raw reads	ERR3524771	NA	NA	M. avium
ERR3524772	169-6	UK	Europe	human	Tonder et al. 2022	Raw reads	ERR3524772	NA	NA	M. avium
ERR3524774	241-30	UK	Europe	human	Tonder et al. 2022	Raw reads	ERR3524774	NA	NA	M. avium
ERR3524777	241-31	UK	Europe	human	Tonder et al. 2022	Raw reads	ERR3524777	NA	NA	M. avium
ERR3524792	93-1	UK	Europe	human	Tonder et al. 2022	Raw reads	ERR3524792	NA	NA	M. avium
ERR3524801	189-1	UK	Europe	human	Tonder et al. 2022	Raw reads	ERR3524801	NA	NA	M. avium
ERR3524806	276-2	UK	Europe	human	Tonder et al. 2022	Raw reads	ERR3524806	NA	NA	M. avium
ERR3524808	275-8	UK	Europe	human	Tonder et al. 2022	Raw reads	ERR3524808	NA	NA	M. avium
ERR3524809	137-1	UK	Europe	human	Tonder et al. 2022	Raw reads	ERR3524809	NA	NA	M. avium
ERR3524816	93-3	UK	Europe	human	Tonder et al. 2022	Raw reads	ERR3524816	NA	NA	M. avium
ERR3524817	93-2	UK	Europe	human	Tonder et al. 2022	Raw reads	ERR3524817	NA	NA	M. avium
ERR3524823	276-3	UK	Europe	human	Tonder et al. 2022	Raw reads	ERR3524823	NA	NA	M. avium
ERR3524839	19-1	UK	Europe	human	Tonder et al. 2022	Raw reads	ERR3524839	NA	NA	M. avium
ERR3524844	276-4	UK	Europe	human	Tonder et al. 2022	Raw reads	ERR3524844	NA	NA	M. avium
ERR3524845	93-4	UK	Europe	human	Tonder et al. 2022	Raw reads	ERR3524845	NA	NA	M. avium
ERR3524847	315-1	UK	Europe	human	Tonder et al. 2022	Raw reads	ERR3524847	NA	NA	M. avium
ERR3524848	104-7	UK	Europe	human	Tonder et al. 2022	Raw reads	ERR3524848	NA	NA	M. avium
ERR3566229	100-2	UK	Europe	human	Tonder et al. 2022	Raw reads	ERR3566229	NA	NA	M. avium
ERR3566246	308-1	UK	Europe	human	Tonder et al. 2022	Raw reads	ERR3566246	NA	NA	M. avium
ERR3566268	326-2	UK	Europe	human	Tonder et al. 2022	Raw reads	ERR3566268	NA	NA	M. avium
ERR3566274	192-4	UK	Europe	human	Tonder et al. 2022	Raw reads	ERR3566274	NA	NA	M. avium
ERR3566288	104-8	UK	Europe	human	Tonder et al. 2022	Raw reads	ERR3566288	NA	NA	M. avium
ERR3566289	318-2	UK	Europe	human	Tonder et al. 2022	Raw reads	ERR3566289	NA	NA	M. avium
ERR3566296	241-33	UK	Europe	human	Tonder et al. 2022	Raw reads	ERR3566296	NA	NA	M. avium
ERR3566298	241-32	UK	Europe	human	Tonder et al. 2022	Raw reads	ERR3566298	NA	NA	M. avium
ERR3566299	104-6	UK	Europe	human	Tonder et al. 2022	Raw reads	ERR3566299	NA	NA	M. avium
ERR3566300	275-9	UK	Europe	human	Tonder et al. 2022	Raw reads	ERR3566300	NA	NA	M. avium
ERR3566316	269-2	UK	Europe	human	Tonder et al. 2022	Raw reads	ERR3566316	NA	NA	M. avium
ERR3566349	286-1	UK	Europe	human	Tonder et al. 2022	Raw reads	ERR3566349	NA	NA	M. avium
ERR3566351	314-1	UK	Europe	human	Tonder et al. 2022	Raw reads	ERR3566351	NA	NA	M. avium
ERR3566352	198-4	UK	Europe	human	Tonder et al. 2022	Raw reads	ERR3566352	NA	NA	M. avium
ERR3566356	198-5	UK	Europe	human	Tonder et al. 2022	Raw reads	ERR3566356	NA	NA	M. avium
ERR3566362	232-1	UK	Europe	human	Tonder et al. 2022	Raw reads	ERR3566362	NA	NA	M. avium
ERR3566366	92-6	UK	Europe	human	Tonder et al. 2022	Raw reads	ERR3566366	NA	NA	M. avium
ERR3566370	268-7	UK	Europe	human	Tonder et al. 2022	Raw reads	ERR3566370	NA	NA	M. avium
ERR3566375	144-1	UK	Europe	human	Tonder et al. 2022	Raw reads	ERR3566375	NA	NA	M. avium
ERR3566380	269-1	UK	Europe	human	Tonder et al. 2022	Raw reads	ERR3566380	NA	NA	M. avium
ERR3566395	111-3	UK	Europe	human	Tonder et al. 2022	Raw reads	ERR3566395	NA	NA	M. avium
ERR4022278	50-1	UK	Europe	human	Tonder et al. 2022	Raw reads	ERR4022278	NA	NA	M. avium
ERR4022282	169-3	UK	Europe	human	Tonder et al. 2022	Raw reads	ERR4022282	NA	NA	M. avium
ERR4022285	68-6	UK	Europe	human	Tonder et al. 2022	Raw reads	ERR4022285	NA	NA	M. avium
ERR4022287	92-7	UK	Europe	human	Tonder et al. 2022	Raw reads	ERR4022287	NA	NA	M. avium
ERR4022288	221-2	UK	Europe	human	Tonder et al. 2022	Raw reads	ERR4022288	NA	NA	M. avium
ERR4022292	257-1	UK	Europe	human	Tonder et al. 2022	Raw reads	ERR4022292	NA	NA	M. avium
ERR4022294	275-2	UK	Europe	human	Tonder et al. 2022	Raw reads	ERR4022294	NA	NA	M. avium
ERR4022296	241-13	UK	Europe	human	Tonder et al. 2022	Raw reads	ERR4022296	NA	NA	M. avium
ERR4022297	306-2	UK	Europe	human	Tonder et al. 2022	Raw reads	ERR4022297	NA	NA	M. avium
ERR4022304	241-14	UK	Europe	human	Tonder et al. 2022	Raw reads	ERR4022304	NA	NA	M. avium
ERR4022308	108-1	UK	Europe	human	Tonder et al. 2022	Raw reads	ERR4022308	NA	NA	M. avium
ERR4022311	323-1	UK	Europe	human	Tonder et al. 2022	Raw reads	ERR4022311	NA	NA	M. avium
ERR4022320	218-2	UK	Europe	human	Tonder et al. 2022	Raw reads	ERR4022320	NA	NA	M. avium
ERR4022322	120-2	UK	Europe	human	Tonder et al. 2022	Raw reads	ERR4022322	NA	NA	M. avium
ERR4022330	241-5	UK	Europe	human	Tonder et al. 2022	Raw reads	ERR4022330	NA	NA	M. avium
ERR4022334	241-6	UK	Europe	human	Tonder et al. 2022	Raw reads	ERR4022334	NA	NA	M. avium
ERR4022346	218-4	UK	Europe	human	Tonder et al. 2022	Raw reads	ERR4022346	NA	NA	M. avium
ERR4022348	246-1	UK	Europe	human	Tonder et al. 2022	Raw reads	ERR4022348	NA	NA	M. avium
ERR4022350	218-6	UK	Europe	human	Tonder et al. 2022	Raw reads	ERR4022350	NA	NA	M. avium
ERR4022355	218-7	UK	Europe	human	Tonder et al. 2022	Raw reads	ERR4022355	NA	NA	M. avium
ERR4022360	103-3	UK	Europe	human	Tonder et al. 2022	Raw reads	ERR4022360	NA	NA	M. avium
ERR4022364	104-1	UK	Europe	human	Tonder et al. 2022	Raw reads	ERR4022364	NA	NA	M. avium
ERR4022365	239-2	UK	Europe	human	Tonder et al. 2022	Raw reads	ERR4022365	NA	NA	M. avium
ERR4022366	218-11	UK	Europe	human	Tonder et al. 2022	Raw reads	ERR4022366	NA	NA	M. avium
ERR4022377	218-5	UK	Europe	human	Tonder et al. 2022	Raw reads	ERR4022377	NA	NA	M. avium
ERR4022383	105-1	UK	Europe	human	Tonder et al. 2022	Raw reads	ERR4022383	NA	NA	M. avium
ERR4022391	45-1	UK	Europe	human	Tonder et al. 2022	Raw reads	ERR4022391	NA	NA	M. avium
ERR4022397	221-3	UK	Europe	human	Tonder et al. 2022	Raw reads	ERR4022397	NA	NA	M. avium
ERR4022404	233-3	UK	Europe	human	Tonder et al. 2022	Raw reads	ERR4022404	NA	NA	M. avium
ERR4022406	309-1	UK	Europe	human	Tonder et al. 2022	Raw reads	ERR4022406	NA	NA	M. avium
ERR4022407	309-2	UK	Europe	human	Tonder et al. 2022	Raw reads	ERR4022407	NA	NA	M. avium
ERR4022412	221-4	UK	Europe	human	Tonder et al. 2022	Raw reads	ERR4022412	NA	NA	M. avium
ERR4022413	198-6	UK	Europe	human	Tonder et al. 2022	Raw reads	ERR4022413	NA	NA	M. avium
ERR4022415	192-5	UK	Europe	human	Tonder et al. 2022	Raw reads	ERR4022415	NA	NA	M. avium
ERR4022417	68-7	UK	Europe	human	Tonder et al. 2022	Raw reads	ERR4022417	NA	NA	M. avium
ERR4022420	315-6	UK	Europe	human	Tonder et al. 2022	Raw reads	ERR4022420	NA	NA	M. avium
ERR4022423	315-4	UK	Europe	human	Tonder et al. 2022	Raw reads	ERR4022423	NA	NA	M. avium
ERR4022424	315-5	UK	Europe	human	Tonder et al. 2022	Raw reads	ERR4022424	NA	NA	M. avium
ERR4022429	198-7	UK	Europe	human	Tonder et al. 2022	Raw reads	ERR4022429	NA	NA	M. avium
ERR4022430	198-8	UK	Europe	human	Tonder et al. 2022	Raw reads	ERR4022430	NA	NA	M. avium
ERR4338973	111-2	UK	Europe	human	Tonder et al. 2022	Raw reads	ERR4338973	NA	NA	M. avium
ERR4338990	233-1	UK	Europe	human	Tonder et al. 2022	Raw reads	ERR4338990	NA	NA	M. avium
ERR4339008	26-1	UK	Europe	human	Tonder et al. 2022	Raw reads	ERR4339008	NA	NA	M. avium
ERR4339016	270-1	UK	Europe	human	Tonder et al. 2022	Raw reads	ERR4339016	NA	NA	M. avium
ERR4339026	239-1	UK	Europe	human	Tonder et al. 2022	Raw reads	ERR4339026	NA	NA	M. avium
ERR4339043	275-6	UK	Europe	human	Tonder et al. 2022	Raw reads	ERR4339043	NA	NA	M. avium
ERR4339049	213-2	UK	Europe	human	Tonder et al. 2022	Raw reads	ERR4339049	NA	NA	M. avium
ERR4339054	198-2	UK	Europe	human	Tonder et al. 2022	Raw reads	ERR4339054	NA	NA	M. avium
ERR4339055	234-1	UK	Europe	human	Tonder et al. 2022	Raw reads	ERR4339055	NA	NA	M. avium
ERR6057609	192-6	UK	Europe	human	Tonder et al. 2022	Raw reads	ERR6057609	NA	NA	M. avium
ERR6057628	315-7	UK	Europe	human	Tonder et al. 2022	Raw reads	ERR6057628	NA	NA	M. avium
ERR6057632	74-5	UK	Europe	human	Tonder et al. 2022	Raw reads	ERR6057632	NA	NA	M. avium
ERR6057648	104-10	UK	Europe	human	Tonder et al. 2022	Raw reads	ERR6057648	NA	NA	M. avium
ERR6057660	351-1	UK	Europe	human	Tonder et al. 2022	Raw reads	ERR6057660	NA	NA	M. avium
ERR6057683	104-9	UK	Europe	human	Tonder et al. 2022	Raw reads	ERR6057683	NA	NA	M. avium
ERR6057685	213-3	UK	Europe	human	Tonder et al. 2022	Raw reads	ERR6057685	NA	NA	M. avium
ERR6057688	314-2	UK	Europe	human	Tonder et al. 2022	Raw reads	ERR6057688	NA	NA	M. avium
ERR2988354	249-3	UK	Europe	human	Tonder et al. 2022	Raw reads	ERR2988354	NA	NA	M. avium
ERR2988384	102-1	UK	Europe	human	Tonder et al. 2022	Raw reads	ERR2988384	NA	NA	M. avium
ERR2988385	161-1	UK	Europe	human	Tonder et al. 2022	Raw reads	ERR2988385	NA	NA	M. avium
ERR2988392	131-1	UK	Europe	human	Tonder et al. 2022	Raw reads	ERR2988392	NA	NA	M. avium
ERR2988414	161-2	UK	Europe	human	Tonder et al. 2022	Raw reads	ERR2988414	NA	NA	M. avium
ERR2988433	74-1	UK	Europe	human	Tonder et al. 2022	Raw reads	ERR2988433	NA	NA	M. avium
ERR3337394	90-1	UK	Europe	human	Tonder et al. 2022	Raw reads	ERR3337394	NA	NA	M. avium
ERR3337402	251-1	UK	Europe	human	Tonder et al. 2022	Raw reads	ERR3337402	NA	NA	M. avium
ERR3337404	131-5	UK	Europe	human	Tonder et al. 2022	Raw reads	ERR3337404	NA	NA	M. avium
ERR3337405	12-1	UK	Europe	human	Tonder et al. 2022	Raw reads	ERR3337405	NA	NA	M. avium
ERR3337408	258-2	UK	Europe	human	Tonder et al. 2022	Raw reads	ERR3337408	NA	NA	M. avium
ERR3337409	265-1	UK	Europe	human	Tonder et al. 2022	Raw reads	ERR3337409	NA	NA	M. avium
ERR3337418	166-2	UK	Europe	human	Tonder et al. 2022	Raw reads	ERR3337418	NA	NA	M. avium
ERR3337420	88-1	UK	Europe	human	Tonder et al. 2022	Raw reads	ERR3337420	NA	NA	M. avium
ERR3337424	88-2	UK	Europe	human	Tonder et al. 2022	Raw reads	ERR3337424	NA	NA	M. avium
ERR3337425	224-1	UK	Europe	human	Tonder et al. 2022	Raw reads	ERR3337425	NA	NA	M. avium
ERR3337429	88-3	UK	Europe	human	Tonder et al. 2022	Raw reads	ERR3337429	NA	NA	M. avium
ERR3337459	155-1	UK	Europe	human	Tonder et al. 2022	Raw reads	ERR3337459	NA	NA	M. avium
ERR3337472	154-1	UK	Europe	human	Tonder et al. 2022	Raw reads	ERR3337472	NA	NA	M. avium
ERR3337473	149-1	UK	Europe	human	Tonder et al. 2022	Raw reads	ERR3337473	NA	NA	M. avium
ERR3337476	20-1	UK	Europe	human	Tonder et al. 2022	Raw reads	ERR3337476	NA	NA	M. avium
ERR3337484	178-1	UK	Europe	human	Tonder et al. 2022	Raw reads	ERR3337484	NA	NA	M. avium
ERR3337488	39-1	UK	Europe	human	Tonder et al. 2022	Raw reads	ERR3337488	NA	NA	M. avium
ERR3337489	12-3	UK	Europe	human	Tonder et al. 2022	Raw reads	ERR3337489	NA	NA	M. avium
ERR3337490	219-2	UK	Europe	human	Tonder et al. 2022	Raw reads	ERR3337490	NA	NA	M. avium
ERR3337514	16-1	UK	Europe	human	Tonder et al. 2022	Raw reads	ERR3337514	NA	NA	M. avium
ERR3337519	131-2	UK	Europe	human	Tonder et al. 2022	Raw reads	ERR3337519	NA	NA	M. avium
ERR3337520	131-4	UK	Europe	human	Tonder et al. 2022	Raw reads	ERR3337520	NA	NA	M. avium
ERR3337521	201-1	UK	Europe	human	Tonder et al. 2022	Raw reads	ERR3337521	NA	NA	M. avium
ERR3337522	51-2	UK	Europe	human	Tonder et al. 2022	Raw reads	ERR3337522	NA	NA	M. avium
ERR3337526	51-1	UK	Europe	human	Tonder et al. 2022	Raw reads	ERR3337526	NA	NA	M. avium
ERR3337530	131-3	UK	Europe	human	Tonder et al. 2022	Raw reads	ERR3337530	NA	NA	M. avium
ERR3337532	43-1	UK	Europe	human	Tonder et al. 2022	Raw reads	ERR3337532	NA	NA	M. avium
ERR3337539	180-1	UK	Europe	human	Tonder et al. 2022	Raw reads	ERR3337539	NA	NA	M. avium
ERR3337558	65-3	UK	Europe	human	Tonder et al. 2022	Raw reads	ERR3337558	NA	NA	M. avium
ERR3337560	117-1	UK	Europe	human	Tonder et al. 2022	Raw reads	ERR3337560	NA	NA	M. avium
ERR3337571	115-1	UK	Europe	human	Tonder et al. 2022	Raw reads	ERR3337571	NA	NA	M. avium
ERR3337574	186-1	UK	Europe	human	Tonder et al. 2022	Raw reads	ERR3337574	NA	NA	M. avium
ERR3337583	267-1	UK	Europe	human	Tonder et al. 2022	Raw reads	ERR3337583	NA	NA	M. avium
ERR3337584	169-2	UK	Europe	human	Tonder et al. 2022	Raw reads	ERR3337584	NA	NA	M. avium
ERR3337587	158-2	UK	Europe	human	Tonder et al. 2022	Raw reads	ERR3337587	NA	NA	M. avium
ERR3337593	242-1	UK	Europe	human	Tonder et al. 2022	Raw reads	ERR3337593	NA	NA	M. avium
ERR3337599	201-2	UK	Europe	human	Tonder et al. 2022	Raw reads	ERR3337599	NA	NA	M. avium
ERR3337612	166-3	UK	Europe	human	Tonder et al. 2022	Raw reads	ERR3337612	NA	NA	M. avium
ERR3337616	65-2	UK	Europe	human	Tonder et al. 2022	Raw reads	ERR3337616	NA	NA	M. avium
ERR3337639	58-2	UK	Europe	human	Tonder et al. 2022	Raw reads	ERR3337639	NA	NA	M. avium
ERR3337641	166-4	UK	Europe	human	Tonder et al. 2022	Raw reads	ERR3337641	NA	NA	M. avium
ERR3337645	4-1	UK	Europe	human	Tonder et al. 2022	Raw reads	ERR3337645	NA	NA	M. avium
ERR3337663	173-1	UK	Europe	human	Tonder et al. 2022	Raw reads	ERR3337663	NA	NA	M. avium
ERR3337672	158-1	UK	Europe	human	Tonder et al. 2022	Raw reads	ERR3337672	NA	NA	M. avium
ERR3468804	145-2	UK	Europe	human	Tonder et al. 2022	Raw reads	ERR3468804	NA	NA	M. avium
ERR3468812	145-1	UK	Europe	human	Tonder et al. 2022	Raw reads	ERR3468812	NA	NA	M. avium
ERR3468819	31-1	UK	Europe	human	Tonder et al. 2022	Raw reads	ERR3468819	NA	NA	M. avium
ERR3468820	20-2	UK	Europe	human	Tonder et al. 2022	Raw reads	ERR3468820	NA	NA	M. avium
ERR3468822	125-1	UK	Europe	human	Tonder et al. 2022	Raw reads	ERR3468822	NA	NA	M. avium
ERR3468824	201-4	UK	Europe	human	Tonder et al. 2022	Raw reads	ERR3468824	NA	NA	M. avium
ERR3468825	124-1	UK	Europe	human	Tonder et al. 2022	Raw reads	ERR3468825	NA	NA	M. avium
ERR3468832	267-2	UK	Europe	human	Tonder et al. 2022	Raw reads	ERR3468832	NA	NA	M. avium
ERR3468833	244-1	UK	Europe	human	Tonder et al. 2022	Raw reads	ERR3468833	NA	NA	M. avium
ERR3468837	15-1	UK	Europe	human	Tonder et al. 2022	Raw reads	ERR3468837	NA	NA	M. avium
ERR3468838	173-2	UK	Europe	human	Tonder et al. 2022	Raw reads	ERR3468838	NA	NA	M. avium
ERR3468843	149-2	UK	Europe	human	Tonder et al. 2022	Raw reads	ERR3468843	NA	NA	M. avium
ERR3468844	14-1	UK	Europe	human	Tonder et al. 2022	Raw reads	ERR3468844	NA	NA	M. avium
ERR3468850	152-1	UK	Europe	human	Tonder et al. 2022	Raw reads	ERR3468850	NA	NA	M. avium
ERR3468851	146-1	UK	Europe	human	Tonder et al. 2022	Raw reads	ERR3468851	NA	NA	M. avium
ERR3468853	244-2	UK	Europe	human	Tonder et al. 2022	Raw reads	ERR3468853	NA	NA	M. avium
ERR3468864	86-1	UK	Europe	human	Tonder et al. 2022	Raw reads	ERR3468864	NA	NA	M. avium
ERR3468867	149-3	UK	Europe	human	Tonder et al. 2022	Raw reads	ERR3468867	NA	NA	M. avium
ERR3468876	165-1	UK	Europe	human	Tonder et al. 2022	Raw reads	ERR3468876	NA	NA	M. avium
ERR3468905	229-1	UK	Europe	human	Tonder et al. 2022	Raw reads	ERR3468905	NA	NA	M. avium
ERR3468912	12-4	UK	Europe	human	Tonder et al. 2022	Raw reads	ERR3468912	NA	NA	M. avium
ERR3468916	267-4	UK	Europe	human	Tonder et al. 2022	Raw reads	ERR3468916	NA	NA	M. avium
ERR3468923	199-2	UK	Europe	human	Tonder et al. 2022	Raw reads	ERR3468923	NA	NA	M. avium
ERR3468924	169-5	UK	Europe	human	Tonder et al. 2022	Raw reads	ERR3468924	NA	NA	M. avium
ERR3468935	123-1	UK	Europe	human	Tonder et al. 2022	Raw reads	ERR3468935	NA	NA	M. avium
ERR3468937	149-6	UK	Europe	human	Tonder et al. 2022	Raw reads	ERR3468937	NA	NA	M. avium
ERR3468943	123-2	UK	Europe	human	Tonder et al. 2022	Raw reads	ERR3468943	NA	NA	M. avium
ERR3468948	20-4	UK	Europe	human	Tonder et al. 2022	Raw reads	ERR3468948	NA	NA	M. avium
ERR3468951	199-1	UK	Europe	human	Tonder et al. 2022	Raw reads	ERR3468951	NA	NA	M. avium
ERR3468960	149-4	UK	Europe	human	Tonder et al. 2022	Raw reads	ERR3468960	NA	NA	M. avium
ERR3468966	125-2	UK	Europe	human	Tonder et al. 2022	Raw reads	ERR3468966	NA	NA	M. avium
ERR3468973	90-2	UK	Europe	human	Tonder et al. 2022	Raw reads	ERR3468973	NA	NA	M. avium
ERR3524761	149-5	UK	Europe	human	Tonder et al. 2022	Raw reads	ERR3524761	NA	NA	M. avium
ERR3524780	197-2	UK	Europe	human	Tonder et al. 2022	Raw reads	ERR3524780	NA	NA	M. avium
ERR3524781	197-3	UK	Europe	human	Tonder et al. 2022	Raw reads	ERR3524781	NA	NA	M. avium
ERR3524793	15-2	UK	Europe	human	Tonder et al. 2022	Raw reads	ERR3524793	NA	NA	M. avium
ERR3524794	132-1	UK	Europe	human	Tonder et al. 2022	Raw reads	ERR3524794	NA	NA	M. avium
ERR3524813	63-1	UK	Europe	human	Tonder et al. 2022	Raw reads	ERR3524813	NA	NA	M. avium
ERR3524820	165-2	UK	Europe	human	Tonder et al. 2022	Raw reads	ERR3524820	NA	NA	M. avium
ERR3524821	169-7	UK	Europe	human	Tonder et al. 2022	Raw reads	ERR3524821	NA	NA	M. avium
ERR3524829	178-2	UK	Europe	human	Tonder et al. 2022	Raw reads	ERR3524829	NA	NA	M. avium
ERR3524831	171-5	UK	Europe	human	Tonder et al. 2022	Raw reads	ERR3524831	NA	NA	M. avium
ERR3524855	315-2	UK	Europe	human	Tonder et al. 2022	Raw reads	ERR3524855	NA	NA	M. avium
ERR3566232	171-4	UK	Europe	human	Tonder et al. 2022	Raw reads	ERR3566232	NA	NA	M. avium
ERR3566237	261-2	UK	Europe	human	Tonder et al. 2022	Raw reads	ERR3566237	NA	NA	M. avium
ERR3566245	281-4	UK	Europe	human	Tonder et al. 2022	Raw reads	ERR3566245	NA	NA	M. avium
ERR3566251	328-1	UK	Europe	human	Tonder et al. 2022	Raw reads	ERR3566251	NA	NA	M. avium
ERR3566252	311-1	UK	Europe	human	Tonder et al. 2022	Raw reads	ERR3566252	NA	NA	M. avium
ERR3566254	313-3	UK	Europe	human	Tonder et al. 2022	Raw reads	ERR3566254	NA	NA	M. avium
ERR3566263	322-1	UK	Europe	human	Tonder et al. 2022	Raw reads	ERR3566263	NA	NA	M. avium
ERR3566269	281-3	UK	Europe	human	Tonder et al. 2022	Raw reads	ERR3566269	NA	NA	M. avium
ERR3566270	289-1	UK	Europe	human	Tonder et al. 2022	Raw reads	ERR3566270	NA	NA	M. avium
ERR3566273	288-1	UK	Europe	human	Tonder et al. 2022	Raw reads	ERR3566273	NA	NA	M. avium
ERR3566278	316-2	UK	Europe	human	Tonder et al. 2022	Raw reads	ERR3566278	NA	NA	M. avium
ERR3566285	139-2	UK	Europe	human	Tonder et al. 2022	Raw reads	ERR3566285	NA	NA	M. avium
ERR3566290	139-3	UK	Europe	human	Tonder et al. 2022	Raw reads	ERR3566290	NA	NA	M. avium
ERR3566295	65-4	UK	Europe	human	Tonder et al. 2022	Raw reads	ERR3566295	NA	NA	M. avium
ERR3566304	34-1	UK	Europe	human	Tonder et al. 2022	Raw reads	ERR3566304	NA	NA	M. avium
ERR3566312	280-1	UK	Europe	human	Tonder et al. 2022	Raw reads	ERR3566312	NA	NA	M. avium
ERR3566314	313-1	UK	Europe	human	Tonder et al. 2022	Raw reads	ERR3566314	NA	NA	M. avium
ERR3566317	267-5	UK	Europe	human	Tonder et al. 2022	Raw reads	ERR3566317	NA	NA	M. avium
ERR3566319	48-1	UK	Europe	human	Tonder et al. 2022	Raw reads	ERR3566319	NA	NA	M. avium
ERR3566322	199-6	UK	Europe	human	Tonder et al. 2022	Raw reads	ERR3566322	NA	NA	M. avium
ERR3566323	295-1	UK	Europe	human	Tonder et al. 2022	Raw reads	ERR3566323	NA	NA	M. avium
ERR3566324	337-1	UK	Europe	human	Tonder et al. 2022	Raw reads	ERR3566324	NA	NA	M. avium
ERR3566329	313-2	UK	Europe	human	Tonder et al. 2022	Raw reads	ERR3566329	NA	NA	M. avium
ERR3566332	208-2	UK	Europe	human	Tonder et al. 2022	Raw reads	ERR3566332	NA	NA	M. avium
ERR3566337	199-7	UK	Europe	human	Tonder et al. 2022	Raw reads	ERR3566337	NA	NA	M. avium
ERR3566339	86-2	UK	Europe	human	Tonder et al. 2022	Raw reads	ERR3566339	NA	NA	M. avium
ERR3566340	199-5	UK	Europe	human	Tonder et al. 2022	Raw reads	ERR3566340	NA	NA	M. avium
ERR3566341	288-2	UK	Europe	human	Tonder et al. 2022	Raw reads	ERR3566341	NA	NA	M. avium
ERR3566342	285-1	UK	Europe	human	Tonder et al. 2022	Raw reads	ERR3566342	NA	NA	M. avium
ERR3566343	315-3	UK	Europe	human	Tonder et al. 2022	Raw reads	ERR3566343	NA	NA	M. avium
ERR3566347	178-3	UK	Europe	human	Tonder et al. 2022	Raw reads	ERR3566347	NA	NA	M. avium
ERR3566353	124-3	UK	Europe	human	Tonder et al. 2022	Raw reads	ERR3566353	NA	NA	M. avium
ERR3566357	124-2	UK	Europe	human	Tonder et al. 2022	Raw reads	ERR3566357	NA	NA	M. avium
ERR3566367	54-2	UK	Europe	human	Tonder et al. 2022	Raw reads	ERR3566367	NA	NA	M. avium
ERR3566369	157-1	UK	Europe	human	Tonder et al. 2022	Raw reads	ERR3566369	NA	NA	M. avium
ERR3566373	36-3	UK	Europe	human	Tonder et al. 2022	Raw reads	ERR3566373	NA	NA	M. avium
ERR3566374	140-1	UK	Europe	human	Tonder et al. 2022	Raw reads	ERR3566374	NA	NA	M. avium
ERR3566376	235-2	UK	Europe	human	Tonder et al. 2022	Raw reads	ERR3566376	NA	NA	M. avium
ERR3566381	17-1	UK	Europe	human	Tonder et al. 2022	Raw reads	ERR3566381	NA	NA	M. avium
ERR3566385	140-2	UK	Europe	human	Tonder et al. 2022	Raw reads	ERR3566385	NA	NA	M. avium
ERR3566386	199-4	UK	Europe	human	Tonder et al. 2022	Raw reads	ERR3566386	NA	NA	M. avium
ERR3566389	139-1	UK	Europe	human	Tonder et al. 2022	Raw reads	ERR3566389	NA	NA	M. avium
ERR3566396	199-3	UK	Europe	human	Tonder et al. 2022	Raw reads	ERR3566396	NA	NA	M. avium
ERR3566397	71-1	UK	Europe	human	Tonder et al. 2022	Raw reads	ERR3566397	NA	NA	M. avium
ERR3566408	31-2	UK	Europe	human	Tonder et al. 2022	Raw reads	ERR3566408	NA	NA	M. avium
ERR4022274	83-1	UK	Europe	human	Tonder et al. 2022	Raw reads	ERR4022274	NA	NA	M. avium
ERR4022276	58-1	UK	Europe	human	Tonder et al. 2022	Raw reads	ERR4022276	NA	NA	M. avium
ERR4022279	229-2	UK	Europe	human	Tonder et al. 2022	Raw reads	ERR4022279	NA	NA	M. avium
ERR4022280	235-1	UK	Europe	human	Tonder et al. 2022	Raw reads	ERR4022280	NA	NA	M. avium
ERR4022284	114-1	UK	Europe	human	Tonder et al. 2022	Raw reads	ERR4022284	NA	NA	M. avium
ERR4022286	187-1	UK	Europe	human	Tonder et al. 2022	Raw reads	ERR4022286	NA	NA	M. avium
ERR4022291	178-4	UK	Europe	human	Tonder et al. 2022	Raw reads	ERR4022291	NA	NA	M. avium
ERR4022309	261-3	UK	Europe	human	Tonder et al. 2022	Raw reads	ERR4022309	NA	NA	M. avium
ERR4022312	219-1	UK	Europe	human	Tonder et al. 2022	Raw reads	ERR4022312	NA	NA	M. avium
ERR4022314	131-6	UK	Europe	human	Tonder et al. 2022	Raw reads	ERR4022314	NA	NA	M. avium
ERR4022317	332-1	UK	Europe	human	Tonder et al. 2022	Raw reads	ERR4022317	NA	NA	M. avium
ERR4022319	297-1	UK	Europe	human	Tonder et al. 2022	Raw reads	ERR4022319	NA	NA	M. avium
ERR4022333	261-4	UK	Europe	human	Tonder et al. 2022	Raw reads	ERR4022333	NA	NA	M. avium
ERR4022352	102-5	UK	Europe	human	Tonder et al. 2022	Raw reads	ERR4022352	NA	NA	M. avium
ERR4022368	131-7	UK	Europe	human	Tonder et al. 2022	Raw reads	ERR4022368	NA	NA	M. avium
ERR4022371	74-2	UK	Europe	human	Tonder et al. 2022	Raw reads	ERR4022371	NA	NA	M. avium
ERR4022379	102-4	UK	Europe	human	Tonder et al. 2022	Raw reads	ERR4022379	NA	NA	M. avium
ERR4022382	74-3	UK	Europe	human	Tonder et al. 2022	Raw reads	ERR4022382	NA	NA	M. avium
ERR4022388	280-2	UK	Europe	human	Tonder et al. 2022	Raw reads	ERR4022388	NA	NA	M. avium
ERR4022389	102-2	UK	Europe	human	Tonder et al. 2022	Raw reads	ERR4022389	NA	NA	M. avium
ERR4022390	284-1	UK	Europe	human	Tonder et al. 2022	Raw reads	ERR4022390	NA	NA	M. avium
ERR4022393	102-3	UK	Europe	human	Tonder et al. 2022	Raw reads	ERR4022393	NA	NA	M. avium
ERR4022399	88-4	UK	Europe	human	Tonder et al. 2022	Raw reads	ERR4022399	NA	NA	M. avium
ERR4022403	199-8	UK	Europe	human	Tonder et al. 2022	Raw reads	ERR4022403	NA	NA	M. avium
ERR4022409	317-1	UK	Europe	human	Tonder et al. 2022	Raw reads	ERR4022409	NA	NA	M. avium
ERR4022414	304-1	UK	Europe	human	Tonder et al. 2022	Raw reads	ERR4022414	NA	NA	M. avium
ERR4022416	297-2	UK	Europe	human	Tonder et al. 2022	Raw reads	ERR4022416	NA	NA	M. avium
ERR4022433	301-1	UK	Europe	human	Tonder et al. 2022	Raw reads	ERR4022433	NA	NA	M. avium
ERR4022434	17-2	UK	Europe	human	Tonder et al. 2022	Raw reads	ERR4022434	NA	NA	M. avium
ERR4338997	236-1	UK	Europe	human	Tonder et al. 2022	Raw reads	ERR4338997	NA	NA	M. avium
ERR4339028	266-1	UK	Europe	human	Tonder et al. 2022	Raw reads	ERR4339028	NA	NA	M. avium
ERR6057608	328-2	UK	Europe	human	Tonder et al. 2022	Raw reads	ERR6057608	NA	NA	M. avium
ERR6057613	362-1	UK	Europe	human	Tonder et al. 2022	Raw reads	ERR6057613	NA	NA	M. avium
ERR6057622	178-7	UK	Europe	human	Tonder et al. 2022	Raw reads	ERR6057622	NA	NA	M. avium
ERR6057623	373-1	UK	Europe	human	Tonder et al. 2022	Raw reads	ERR6057623	NA	NA	M. avium
ERR6057624	267-6	UK	Europe	human	Tonder et al. 2022	Raw reads	ERR6057624	NA	NA	M. avium
ERR6057627	17-3	UK	Europe	human	Tonder et al. 2022	Raw reads	ERR6057627	NA	NA	M. avium
ERR6057631	367-1	UK	Europe	human	Tonder et al. 2022	Raw reads	ERR6057631	NA	NA	M. avium
ERR6057635	366-1	UK	Europe	human	Tonder et al. 2022	Raw reads	ERR6057635	NA	NA	M. avium
ERR6057639	361-2	UK	Europe	human	Tonder et al. 2022	Raw reads	ERR6057639	NA	NA	M. avium
ERR6057640	361-1	UK	Europe	human	Tonder et al. 2022	Raw reads	ERR6057640	NA	NA	M. avium
ERR6057641	288-4	UK	Europe	human	Tonder et al. 2022	Raw reads	ERR6057641	NA	NA	M. avium
ERR6057642	199-9	UK	Europe	human	Tonder et al. 2022	Raw reads	ERR6057642	NA	NA	M. avium
ERR6057643	359-1	UK	Europe	human	Tonder et al. 2022	Raw reads	ERR6057643	NA	NA	M. avium
ERR6057647	86-3	UK	Europe	human	Tonder et al. 2022	Raw reads	ERR6057647	NA	NA	M. avium
ERR6057651	178-8	UK	Europe	human	Tonder et al. 2022	Raw reads	ERR6057651	NA	NA	M. avium
ERR6057654	288-3	UK	Europe	human	Tonder et al. 2022	Raw reads	ERR6057654	NA	NA	M. avium
ERR6057662	344-1	UK	Europe	human	Tonder et al. 2022	Raw reads	ERR6057662	NA	NA	M. avium
ERR6057667	350-1	UK	Europe	human	Tonder et al. 2022	Raw reads	ERR6057667	NA	NA	M. avium
ERR6057670	281-6	UK	Europe	human	Tonder et al. 2022	Raw reads	ERR6057670	NA	NA	M. avium
ERR6057674	171-6	UK	Europe	human	Tonder et al. 2022	Raw reads	ERR6057674	NA	NA	M. avium
ERR2988352	253-1	UK	Europe	human	Tonder et al. 2022	Raw reads	ERR2988352	NA	NA	M. chimaera
ERR2988360	202-1	UK	Europe	human	Tonder et al. 2022	Raw reads	ERR2988360	NA	NA	M. chimaera
ERR2988362	218-9	UK	Europe	human	Tonder et al. 2022	Raw reads	ERR2988362	NA	NA	M. chimaera
ERR2988363	35-1	UK	Europe	human	Tonder et al. 2022	Raw reads	ERR2988363	NA	NA	M. chimaera
ERR2988368	87-2	UK	Europe	human	Tonder et al. 2022	Raw reads	ERR2988368	NA	NA	M. chimaera
ERR2988371	156-1	UK	Europe	human	Tonder et al. 2022	Raw reads	ERR2988371	NA	NA	M. chimaera
ERR2988375	95-1	UK	Europe	human	Tonder et al. 2022	Raw reads	ERR2988375	NA	NA	M. chimaera
ERR2988376	87-3	UK	Europe	human	Tonder et al. 2022	Raw reads	ERR2988376	NA	NA	M. chimaera
ERR2988377	150-1	UK	Europe	human	Tonder et al. 2022	Raw reads	ERR2988377	NA	NA	M. chimaera
ERR2988391	212-1	UK	Europe	human	Tonder et al. 2022	Raw reads	ERR2988391	NA	NA	M. chimaera
ERR2988393	241-3	UK	Europe	human	Tonder et al. 2022	Raw reads	ERR2988393	NA	NA	M. chimaera
ERR2988398	87-1	UK	Europe	human	Tonder et al. 2022	Raw reads	ERR2988398	NA	NA	M. chimaera
ERR2988399	216-1	UK	Europe	human	Tonder et al. 2022	Raw reads	ERR2988399	NA	NA	M. chimaera
ERR2988400	203-1	UK	Europe	human	Tonder et al. 2022	Raw reads	ERR2988400	NA	NA	M. chimaera
ERR2988401	241-4	UK	Europe	human	Tonder et al. 2022	Raw reads	ERR2988401	NA	NA	M. chimaera
ERR2988409	259-1	UK	Europe	human	Tonder et al. 2022	Raw reads	ERR2988409	NA	NA	M. chimaera
ERR2988415	212-2	UK	Europe	human	Tonder et al. 2022	Raw reads	ERR2988415	NA	NA	M. chimaera
ERR2988430	200-1	UK	Europe	human	Tonder et al. 2022	Raw reads	ERR2988430	NA	NA	M. chimaera
ERR2988432	168-1	UK	Europe	human	Tonder et al. 2022	Raw reads	ERR2988432	NA	NA	M. chimaera
ERR3337395	256-1	UK	Europe	human	Tonder et al. 2022	Raw reads	ERR3337395	NA	NA	M. chimaera
ERR3337396	64-1	UK	Europe	human	Tonder et al. 2022	Raw reads	ERR3337396	NA	NA	M. chimaera
ERR3337398	206-4	UK	Europe	human	Tonder et al. 2022	Raw reads	ERR3337398	NA	NA	M. chimaera
ERR3337400	150-4	UK	Europe	human	Tonder et al. 2022	Raw reads	ERR3337400	NA	NA	M. chimaera
ERR3337407	163-1	UK	Europe	human	Tonder et al. 2022	Raw reads	ERR3337407	NA	NA	M. chimaera
ERR3337410	230-1	UK	Europe	human	Tonder et al. 2022	Raw reads	ERR3337410	NA	NA	M. chimaera
ERR3337411	200-3	UK	Europe	human	Tonder et al. 2022	Raw reads	ERR3337411	NA	NA	M. chimaera
ERR3337413	238-1	UK	Europe	human	Tonder et al. 2022	Raw reads	ERR3337413	NA	NA	M. chimaera
ERR3337414	68-2	UK	Europe	human	Tonder et al. 2022	Raw reads	ERR3337414	NA	NA	M. chimaera
ERR3337417	237-4	UK	Europe	human	Tonder et al. 2022	Raw reads	ERR3337417	NA	NA	M. chimaera
ERR3337419	248-2	UK	Europe	human	Tonder et al. 2022	Raw reads	ERR3337419	NA	NA	M. chimaera
ERR3337427	44-1	UK	Europe	human	Tonder et al. 2022	Raw reads	ERR3337427	NA	NA	M. chimaera
ERR3337428	18-2	UK	Europe	human	Tonder et al. 2022	Raw reads	ERR3337428	NA	NA	M. chimaera
ERR3337432	175-2	UK	Europe	human	Tonder et al. 2022	Raw reads	ERR3337432	NA	NA	M. chimaera
ERR3337433	259-2	UK	Europe	human	Tonder et al. 2022	Raw reads	ERR3337433	NA	NA	M. chimaera
ERR3337434	22-1	UK	Europe	human	Tonder et al. 2022	Raw reads	ERR3337434	NA	NA	M. chimaera
ERR3337435	18-1	UK	Europe	human	Tonder et al. 2022	Raw reads	ERR3337435	NA	NA	M. chimaera
ERR3337436	159-1	UK	Europe	human	Tonder et al. 2022	Raw reads	ERR3337436	NA	NA	M. chimaera
ERR3337437	206-5	UK	Europe	human	Tonder et al. 2022	Raw reads	ERR3337437	NA	NA	M. chimaera
ERR3337438	248-3	UK	Europe	human	Tonder et al. 2022	Raw reads	ERR3337438	NA	NA	M. chimaera
ERR3337441	65-1	UK	Europe	human	Tonder et al. 2022	Raw reads	ERR3337441	NA	NA	M. chimaera
ERR3337444	163-4	UK	Europe	human	Tonder et al. 2022	Raw reads	ERR3337444	NA	NA	M. chimaera
ERR3337447	150-3	UK	Europe	human	Tonder et al. 2022	Raw reads	ERR3337447	NA	NA	M. chimaera
ERR3337449	248-4	UK	Europe	human	Tonder et al. 2022	Raw reads	ERR3337449	NA	NA	M. chimaera
ERR3337450	80-1	UK	Europe	human	Tonder et al. 2022	Raw reads	ERR3337450	NA	NA	M. chimaera
ERR3337451	212-3	UK	Europe	human	Tonder et al. 2022	Raw reads	ERR3337451	NA	NA	M. chimaera
ERR3337457	227-1	UK	Europe	human	Tonder et al. 2022	Raw reads	ERR3337457	NA	NA	M. chimaera
ERR3337461	277-3	UK	Europe	human	Tonder et al. 2022	Raw reads	ERR3337461	NA	NA	M. chimaera
ERR3337463	164-3	UK	Europe	human	Tonder et al. 2022	Raw reads	ERR3337463	NA	NA	M. chimaera
ERR3337464	277-4	UK	Europe	human	Tonder et al. 2022	Raw reads	ERR3337464	NA	NA	M. chimaera
ERR3337467	13-6	UK	Europe	human	Tonder et al. 2022	Raw reads	ERR3337467	NA	NA	M. chimaera
ERR3337468	277-7	UK	Europe	human	Tonder et al. 2022	Raw reads	ERR3337468	NA	NA	M. chimaera
ERR3337471	91-3	UK	Europe	human	Tonder et al. 2022	Raw reads	ERR3337471	NA	NA	M. chimaera
ERR3337474	194-1	UK	Europe	human	Tonder et al. 2022	Raw reads	ERR3337474	NA	NA	M. chimaera
ERR3337475	277-9	UK	Europe	human	Tonder et al. 2022	Raw reads	ERR3337475	NA	NA	M. chimaera
ERR3337479	126-3	UK	Europe	human	Tonder et al. 2022	Raw reads	ERR3337479	NA	NA	M. chimaera
ERR3337494	91-6	UK	Europe	human	Tonder et al. 2022	Raw reads	ERR3337494	NA	NA	M. chimaera
ERR3337497	277-6	UK	Europe	human	Tonder et al. 2022	Raw reads	ERR3337497	NA	NA	M. chimaera
ERR3337498	237-5	UK	Europe	human	Tonder et al. 2022	Raw reads	ERR3337498	NA	NA	M. chimaera
ERR3337500	53-1	UK	Europe	human	Tonder et al. 2022	Raw reads	ERR3337500	NA	NA	M. chimaera
ERR3337506	126-1	UK	Europe	human	Tonder et al. 2022	Raw reads	ERR3337506	NA	NA	M. chimaera
ERR3337508	126-2	UK	Europe	human	Tonder et al. 2022	Raw reads	ERR3337508	NA	NA	M. chimaera
ERR3337510	248-7	UK	Europe	human	Tonder et al. 2022	Raw reads	ERR3337510	NA	NA	M. chimaera
ERR3337516	127-2	UK	Europe	human	Tonder et al. 2022	Raw reads	ERR3337516	NA	NA	M. chimaera
ERR3337518	200-2	UK	Europe	human	Tonder et al. 2022	Raw reads	ERR3337518	NA	NA	M. chimaera
ERR3337523	202-2	UK	Europe	human	Tonder et al. 2022	Raw reads	ERR3337523	NA	NA	M. chimaera
ERR3337525	150-5	UK	Europe	human	Tonder et al. 2022	Raw reads	ERR3337525	NA	NA	M. chimaera
ERR3337528	240-1	UK	Europe	human	Tonder et al. 2022	Raw reads	ERR3337528	NA	NA	M. chimaera
ERR3337529	193-1	UK	Europe	human	Tonder et al. 2022	Raw reads	ERR3337529	NA	NA	M. chimaera
ERR3337535	206-6	UK	Europe	human	Tonder et al. 2022	Raw reads	ERR3337535	NA	NA	M. chimaera
ERR3337536	206-7	UK	Europe	human	Tonder et al. 2022	Raw reads	ERR3337536	NA	NA	M. chimaera
ERR3337538	163-3	UK	Europe	human	Tonder et al. 2022	Raw reads	ERR3337538	NA	NA	M. chimaera
ERR3337546	13-4	UK	Europe	human	Tonder et al. 2022	Raw reads	ERR3337546	NA	NA	M. chimaera
ERR3337548	212-4	UK	Europe	human	Tonder et al. 2022	Raw reads	ERR3337548	NA	NA	M. chimaera
ERR3337554	277-8	UK	Europe	human	Tonder et al. 2022	Raw reads	ERR3337554	NA	NA	M. chimaera
ERR3337557	91-2	UK	Europe	human	Tonder et al. 2022	Raw reads	ERR3337557	NA	NA	M. chimaera
ERR3337564	164-2	UK	Europe	human	Tonder et al. 2022	Raw reads	ERR3337564	NA	NA	M. chimaera
ERR3337568	13-11	UK	Europe	human	Tonder et al. 2022	Raw reads	ERR3337568	NA	NA	M. chimaera
ERR3337569	79-1	UK	Europe	human	Tonder et al. 2022	Raw reads	ERR3337569	NA	NA	M. chimaera
ERR3337572	211-1	UK	Europe	human	Tonder et al. 2022	Raw reads	ERR3337572	NA	NA	M. chimaera
ERR3337573	81-2	UK	Europe	human	Tonder et al. 2022	Raw reads	ERR3337573	NA	NA	M. chimaera
ERR3337578	141-2	UK	Europe	human	Tonder et al. 2022	Raw reads	ERR3337578	NA	NA	M. chimaera
ERR3337579	164-4	UK	Europe	human	Tonder et al. 2022	Raw reads	ERR3337579	NA	NA	M. chimaera
ERR3337580	164-1	UK	Europe	human	Tonder et al. 2022	Raw reads	ERR3337580	NA	NA	M. chimaera
ERR3337581	30-1	UK	Europe	human	Tonder et al. 2022	Raw reads	ERR3337581	NA	NA	M. chimaera
ERR3337586	46-1	UK	Europe	human	Tonder et al. 2022	Raw reads	ERR3337586	NA	NA	M. chimaera
ERR3337591	56-3	UK	Europe	human	Tonder et al. 2022	Raw reads	ERR3337591	NA	NA	M. chimaera
ERR3337596	164-5	UK	Europe	human	Tonder et al. 2022	Raw reads	ERR3337596	NA	NA	M. chimaera
ERR3337598	56-2	UK	Europe	human	Tonder et al. 2022	Raw reads	ERR3337598	NA	NA	M. chimaera
ERR3337600	277-5	UK	Europe	human	Tonder et al. 2022	Raw reads	ERR3337600	NA	NA	M. chimaera
ERR3337602	210-1	UK	Europe	human	Tonder et al. 2022	Raw reads	ERR3337602	NA	NA	M. chimaera
ERR3337605	141-1	UK	Europe	human	Tonder et al. 2022	Raw reads	ERR3337605	NA	NA	M. chimaera
ERR3337607	248-6	UK	Europe	human	Tonder et al. 2022	Raw reads	ERR3337607	NA	NA	M. chimaera
ERR3337609	177-2	UK	Europe	human	Tonder et al. 2022	Raw reads	ERR3337609	NA	NA	M. chimaera
ERR3337611	268-4	UK	Europe	human	Tonder et al. 2022	Raw reads	ERR3337611	NA	NA	M. avium
ERR3337614	56-1	UK	Europe	human	Tonder et al. 2022	Raw reads	ERR3337614	NA	NA	M. chimaera
ERR3337617	13-5	UK	Europe	human	Tonder et al. 2022	Raw reads	ERR3337617	NA	NA	M. chimaera
ERR3337618	268-3	UK	Europe	human	Tonder et al. 2022	Raw reads	ERR3337618	NA	NA	M. chimaera
ERR3337621	249-4	UK	Europe	human	Tonder et al. 2022	Raw reads	ERR3337621	NA	NA	M. chimaera
ERR3337623	268-2	UK	Europe	human	Tonder et al. 2022	Raw reads	ERR3337623	NA	NA	M. chimaera
ERR3337625	217-2	UK	Europe	human	Tonder et al. 2022	Raw reads	ERR3337625	NA	NA	M. chimaera
ERR3337626	268-5	UK	Europe	human	Tonder et al. 2022	Raw reads	ERR3337626	NA	NA	M. chimaera
ERR3337627	91-4	UK	Europe	human	Tonder et al. 2022	Raw reads	ERR3337627	NA	NA	M. chimaera
ERR3337631	91-5	UK	Europe	human	Tonder et al. 2022	Raw reads	ERR3337631	NA	NA	M. chimaera
ERR3337634	194-2	UK	Europe	human	Tonder et al. 2022	Raw reads	ERR3337634	NA	NA	M. chimaera
ERR3337644	76-1	UK	Europe	human	Tonder et al. 2022	Raw reads	ERR3337644	NA	NA	M. chimaera
ERR3337646	126-4	UK	Europe	human	Tonder et al. 2022	Raw reads	ERR3337646	NA	NA	M. chimaera
ERR3337648	84-1	UK	Europe	human	Tonder et al. 2022	Raw reads	ERR3337648	NA	NA	M. chimaera
ERR3337650	181-1	UK	Europe	human	Tonder et al. 2022	Raw reads	ERR3337650	NA	NA	M. chimaera
ERR3337651	162-1	UK	Europe	human	Tonder et al. 2022	Raw reads	ERR3337651	NA	NA	M. chimaera
ERR3337652	237-7	UK	Europe	human	Tonder et al. 2022	Raw reads	ERR3337652	NA	NA	M. chimaera
ERR3337656	160-1	UK	Europe	human	Tonder et al. 2022	Raw reads	ERR3337656	NA	NA	M. chimaera
ERR3337659	264-1	UK	Europe	human	Tonder et al. 2022	Raw reads	ERR3337659	NA	NA	M. chimaera
ERR3337662	150-6	UK	Europe	human	Tonder et al. 2022	Raw reads	ERR3337662	NA	NA	M. chimaera
ERR3337664	13-8	UK	Europe	human	Tonder et al. 2022	Raw reads	ERR3337664	NA	NA	M. chimaera
ERR3337669	91-7	UK	Europe	human	Tonder et al. 2022	Raw reads	ERR3337669	NA	NA	M. chimaera
ERR3337675	44-3	UK	Europe	human	Tonder et al. 2022	Raw reads	ERR3337675	NA	NA	M. chimaera
ERR3468798	202-5	UK	Europe	human	Tonder et al. 2022	Raw reads	ERR3468798	NA	NA	M. chimaera
ERR3468801	182-1	UK	Europe	human	Tonder et al. 2022	Raw reads	ERR3468801	NA	NA	M. chimaera
ERR3468809	24-3	UK	Europe	human	Tonder et al. 2022	Raw reads	ERR3468809	NA	NA	M. chimaera
ERR3468813	185-4	UK	Europe	human	Tonder et al. 2022	Raw reads	ERR3468813	NA	NA	M. chimaera
ERR3468828	20-3	UK	Europe	human	Tonder et al. 2022	Raw reads	ERR3468828	NA	NA	M. chimaera
ERR3468830	185-2	UK	Europe	human	Tonder et al. 2022	Raw reads	ERR3468830	NA	NA	M. chimaera
ERR3468836	72-1	UK	Europe	human	Tonder et al. 2022	Raw reads	ERR3468836	NA	NA	M. chimaera
ERR3468839	175-3	UK	Europe	human	Tonder et al. 2022	Raw reads	ERR3468839	NA	NA	M. chimaera
ERR3468841	113-1	UK	Europe	human	Tonder et al. 2022	Raw reads	ERR3468841	NA	NA	M. chimaera
ERR3468846	164-6	UK	Europe	human	Tonder et al. 2022	Raw reads	ERR3468846	NA	NA	M. chimaera
ERR3468847	202-3	UK	Europe	human	Tonder et al. 2022	Raw reads	ERR3468847	NA	NA	M. chimaera
ERR3468854	237-6	UK	Europe	human	Tonder et al. 2022	Raw reads	ERR3468854	NA	NA	M. chimaera
ERR3468856	185-1	UK	Europe	human	Tonder et al. 2022	Raw reads	ERR3468856	NA	NA	M. chimaera
ERR3468865	195-1	UK	Europe	human	Tonder et al. 2022	Raw reads	ERR3468865	NA	NA	M. chimaera
ERR3468866	176-2	UK	Europe	human	Tonder et al. 2022	Raw reads	ERR3468866	NA	NA	M. chimaera
ERR3468870	13-10	UK	Europe	human	Tonder et al. 2022	Raw reads	ERR3468870	NA	NA	M. chimaera
ERR3468873	91-8	UK	Europe	human	Tonder et al. 2022	Raw reads	ERR3468873	NA	NA	M. chimaera
ERR3468877	126-5	UK	Europe	human	Tonder et al. 2022	Raw reads	ERR3468877	NA	NA	M. chimaera
ERR3468881	30-2	UK	Europe	human	Tonder et al. 2022	Raw reads	ERR3468881	NA	NA	M. chimaera
ERR3468889	177-3	UK	Europe	human	Tonder et al. 2022	Raw reads	ERR3468889	NA	NA	M. chimaera
ERR3468894	239-5	UK	Europe	human	Tonder et al. 2022	Raw reads	ERR3468894	NA	NA	M. chimaera
ERR3468895	94-2	UK	Europe	human	Tonder et al. 2022	Raw reads	ERR3468895	NA	NA	M. chimaera
ERR3468896	52-2	UK	Europe	human	Tonder et al. 2022	Raw reads	ERR3468896	NA	NA	M. chimaera
ERR3468901	164-7	UK	Europe	human	Tonder et al. 2022	Raw reads	ERR3468901	NA	NA	M. chimaera
ERR3468904	52-3	UK	Europe	human	Tonder et al. 2022	Raw reads	ERR3468904	NA	NA	M. chimaera
ERR3468907	185-8	UK	Europe	human	Tonder et al. 2022	Raw reads	ERR3468907	NA	NA	M. chimaera
ERR3468909	52-1	UK	Europe	human	Tonder et al. 2022	Raw reads	ERR3468909	NA	NA	M. chimaera
ERR3468910	239-4	UK	Europe	human	Tonder et al. 2022	Raw reads	ERR3468910	NA	NA	M. chimaera
ERR3468915	210-2	UK	Europe	human	Tonder et al. 2022	Raw reads	ERR3468915	NA	NA	M. chimaera
ERR3468919	121-1	UK	Europe	human	Tonder et al. 2022	Raw reads	ERR3468919	NA	NA	M. chimaera
ERR3468921	13-15	UK	Europe	human	Tonder et al. 2022	Raw reads	ERR3468921	NA	NA	M. chimaera
ERR3468932	268-6	UK	Europe	human	Tonder et al. 2022	Raw reads	ERR3468932	NA	NA	M. chimaera
ERR3468933	10-1	UK	Europe	human	Tonder et al. 2022	Raw reads	ERR3468933	NA	NA	M. chimaera
ERR3468934	13-12	UK	Europe	human	Tonder et al. 2022	Raw reads	ERR3468934	NA	NA	M. chimaera
ERR3468936	91-9	UK	Europe	human	Tonder et al. 2022	Raw reads	ERR3468936	NA	NA	M. chimaera
ERR3468938	52-5	UK	Europe	human	Tonder et al. 2022	Raw reads	ERR3468938	NA	NA	M. chimaera
ERR3468939	91-10	UK	Europe	human	Tonder et al. 2022	Raw reads	ERR3468939	NA	NA	M. chimaera
ERR3468942	13-13	UK	Europe	human	Tonder et al. 2022	Raw reads	ERR3468942	NA	NA	M. chimaera
ERR3468950	13-14	UK	Europe	human	Tonder et al. 2022	Raw reads	ERR3468950	NA	NA	M. chimaera
ERR3468954	177-4	UK	Europe	human	Tonder et al. 2022	Raw reads	ERR3468954	NA	NA	M. chimaera
ERR3468957	239-8	UK	Europe	human	Tonder et al. 2022	Raw reads	ERR3468957	NA	NA	M. chimaera
ERR3468959	239-7	UK	Europe	human	Tonder et al. 2022	Raw reads	ERR3468959	NA	NA	M. chimaera
ERR3468961	21-1	UK	Europe	human	Tonder et al. 2022	Raw reads	ERR3468961	NA	NA	M. chimaera
ERR3468964	185-5	UK	Europe	human	Tonder et al. 2022	Raw reads	ERR3468964	NA	NA	M. chimaera
ERR3468965	112-3	UK	Europe	human	Tonder et al. 2022	Raw reads	ERR3468965	NA	NA	M. chimaera
ERR3468968	204-1	UK	Europe	human	Tonder et al. 2022	Raw reads	ERR3468968	NA	NA	M. chimaera
ERR3468969	185-7	UK	Europe	human	Tonder et al. 2022	Raw reads	ERR3468969	NA	NA	M. chimaera
ERR3468970	279-2	UK	Europe	human	Tonder et al. 2022	Raw reads	ERR3468970	NA	NA	M. chimaera
ERR3468971	277-10	UK	Europe	human	Tonder et al. 2022	Raw reads	ERR3468971	NA	NA	M. chimaera
ERR3468974	202-6	UK	Europe	human	Tonder et al. 2022	Raw reads	ERR3468974	NA	NA	M. chimaera
ERR3468975	32-1	UK	Europe	human	Tonder et al. 2022	Raw reads	ERR3468975	NA	NA	M. chimaera
ERR3468977	239-9	UK	Europe	human	Tonder et al. 2022	Raw reads	ERR3468977	NA	NA	M. chimaera
ERR3468979	205-1	UK	Europe	human	Tonder et al. 2022	Raw reads	ERR3468979	NA	NA	M. chimaera
ERR3468980	66-1	UK	Europe	human	Tonder et al. 2022	Raw reads	ERR3468980	NA	NA	M. chimaera
ERR3468981	279-1	UK	Europe	human	Tonder et al. 2022	Raw reads	ERR3468981	NA	NA	M. chimaera
ERR3468982	24-4	UK	Europe	human	Tonder et al. 2022	Raw reads	ERR3468982	NA	NA	M. chimaera
ERR3468983	52-4	UK	Europe	human	Tonder et al. 2022	Raw reads	ERR3468983	NA	NA	M. chimaera
ERR3524763	237-8	UK	Europe	human	Tonder et al. 2022	Raw reads	ERR3524763	NA	NA	M. chimaera
ERR3524765	13-17	UK	Europe	human	Tonder et al. 2022	Raw reads	ERR3524765	NA	NA	M. chimaera
ERR3524773	208-1	UK	Europe	human	Tonder et al. 2022	Raw reads	ERR3524773	NA	NA	M. chimaera
ERR3524778	143-1	UK	Europe	human	Tonder et al. 2022	Raw reads	ERR3524778	NA	NA	M. chimaera
ERR3524785	30-3	UK	Europe	human	Tonder et al. 2022	Raw reads	ERR3524785	NA	NA	M. chimaera
ERR3524786	202-7	UK	Europe	human	Tonder et al. 2022	Raw reads	ERR3524786	NA	NA	M. chimaera
ERR3524788	47-1	UK	Europe	human	Tonder et al. 2022	Raw reads	ERR3524788	NA	NA	M. chimaera
ERR3524789	47-2	UK	Europe	human	Tonder et al. 2022	Raw reads	ERR3524789	NA	NA	M. chimaera
ERR3524791	215-1	UK	Europe	human	Tonder et al. 2022	Raw reads	ERR3524791	NA	NA	M. chimaera
ERR3524799	158-3	UK	Europe	human	Tonder et al. 2022	Raw reads	ERR3524799	NA	NA	M. chimaera
ERR3524802	158-4	UK	Europe	human	Tonder et al. 2022	Raw reads	ERR3524802	NA	NA	M. chimaera
ERR3524803	158-5	UK	Europe	human	Tonder et al. 2022	Raw reads	ERR3524803	NA	NA	M. chimaera
ERR3524804	175-4	UK	Europe	human	Tonder et al. 2022	Raw reads	ERR3524804	NA	NA	M. chimaera
ERR3524807	9-1	UK	Europe	human	Tonder et al. 2022	Raw reads	ERR3524807	NA	NA	M. chimaera
ERR3524812	13-18	UK	Europe	human	Tonder et al. 2022	Raw reads	ERR3524812	NA	NA	M. chimaera
ERR3524824	223-1	UK	Europe	human	Tonder et al. 2022	Raw reads	ERR3524824	NA	NA	M. chimaera
ERR3524825	231-1	UK	Europe	human	Tonder et al. 2022	Raw reads	ERR3524825	NA	NA	M. chimaera
ERR3524827	133-1	UK	Europe	human	Tonder et al. 2022	Raw reads	ERR3524827	NA	NA	M. chimaera
ERR3524832	118-1	UK	Europe	human	Tonder et al. 2022	Raw reads	ERR3524832	NA	NA	M. chimaera
ERR3524833	77-1	UK	Europe	human	Tonder et al. 2022	Raw reads	ERR3524833	NA	NA	M. chimaera
ERR3524834	158-6	UK	Europe	human	Tonder et al. 2022	Raw reads	ERR3524834	NA	NA	M. chimaera
ERR3524835	79-2	UK	Europe	human	Tonder et al. 2022	Raw reads	ERR3524835	NA	NA	M. chimaera
ERR3524838	119-1	UK	Europe	human	Tonder et al. 2022	Raw reads	ERR3524838	NA	NA	M. chimaera
ERR3524840	78-1	UK	Europe	human	Tonder et al. 2022	Raw reads	ERR3524840	NA	NA	M. chimaera
ERR3524846	30-5	UK	Europe	human	Tonder et al. 2022	Raw reads	ERR3524846	NA	NA	M. chimaera
ERR3524849	292-1	UK	Europe	human	Tonder et al. 2022	Raw reads	ERR3524849	NA	NA	M. chimaera
ERR3524851	30-6	UK	Europe	human	Tonder et al. 2022	Raw reads	ERR3524851	NA	NA	M. chimaera
ERR3524852	335-1	UK	Europe	human	Tonder et al. 2022	Raw reads	ERR3524852	NA	NA	M. chimaera
ERR3524853	319-1	UK	Europe	human	Tonder et al. 2022	Raw reads	ERR3524853	NA	NA	M. chimaera
ERR3524854	325-1	UK	Europe	human	Tonder et al. 2022	Raw reads	ERR3524854	NA	NA	M. chimaera
ERR3524856	292-2	UK	Europe	human	Tonder et al. 2022	Raw reads	ERR3524856	NA	NA	M. chimaera
ERR3566231	185-6	UK	Europe	human	Tonder et al. 2022	Raw reads	ERR3566231	NA	NA	M. chimaera
ERR3566244	91-13	UK	Europe	human	Tonder et al. 2022	Raw reads	ERR3566244	NA	NA	M. chimaera
ERR3566248	305-1	UK	Europe	human	Tonder et al. 2022	Raw reads	ERR3566248	NA	NA	M. chimaera
ERR3566249	338-1	UK	Europe	human	Tonder et al. 2022	Raw reads	ERR3566249	NA	NA	M. chimaera
ERR3566255	91-14	UK	Europe	human	Tonder et al. 2022	Raw reads	ERR3566255	NA	NA	M. chimaera
ERR3566256	268-8	UK	Europe	human	Tonder et al. 2022	Raw reads	ERR3566256	NA	NA	M. avium
ERR3566258	140-3	UK	Europe	human	Tonder et al. 2022	Raw reads	ERR3566258	NA	NA	M. chimaera
ERR3566259	140-5	UK	Europe	human	Tonder et al. 2022	Raw reads	ERR3566259	NA	NA	M. chimaera
ERR3566266	299-2	UK	Europe	human	Tonder et al. 2022	Raw reads	ERR3566266	NA	NA	M. chimaera
ERR3566267	283-2	UK	Europe	human	Tonder et al. 2022	Raw reads	ERR3566267	NA	NA	M. chimaera
ERR3566276	330-4	UK	Europe	human	Tonder et al. 2022	Raw reads	ERR3566276	NA	NA	M. chimaera
ERR3566277	325-2	UK	Europe	human	Tonder et al. 2022	Raw reads	ERR3566277	NA	NA	M. chimaera
ERR3566284	299-1	UK	Europe	human	Tonder et al. 2022	Raw reads	ERR3566284	NA	NA	M. chimaera
ERR3566287	330-3	UK	Europe	human	Tonder et al. 2022	Raw reads	ERR3566287	NA	NA	M. chimaera
ERR3566291	79-3	UK	Europe	human	Tonder et al. 2022	Raw reads	ERR3566291	NA	NA	M. chimaera
ERR3566292	185-9	UK	Europe	human	Tonder et al. 2022	Raw reads	ERR3566292	NA	NA	M. chimaera
ERR3566297	176-3	UK	Europe	human	Tonder et al. 2022	Raw reads	ERR3566297	NA	NA	M. chimaera
ERR3566302	222-1	UK	Europe	human	Tonder et al. 2022	Raw reads	ERR3566302	NA	NA	M. chimaera
ERR3566306	122-1	UK	Europe	human	Tonder et al. 2022	Raw reads	ERR3566306	NA	NA	M. chimaera
ERR3566310	77-3	UK	Europe	human	Tonder et al. 2022	Raw reads	ERR3566310	NA	NA	M. chimaera
ERR3566315	303-1	UK	Europe	human	Tonder et al. 2022	Raw reads	ERR3566315	NA	NA	M. chimaera
ERR3566326	202-8	UK	Europe	human	Tonder et al. 2022	Raw reads	ERR3566326	NA	NA	M. chimaera
ERR3566327	21-2	UK	Europe	human	Tonder et al. 2022	Raw reads	ERR3566327	NA	NA	M. chimaera
ERR3566335	330-2	UK	Europe	human	Tonder et al. 2022	Raw reads	ERR3566335	NA	NA	M. chimaera
ERR3566336	330-1	UK	Europe	human	Tonder et al. 2022	Raw reads	ERR3566336	NA	NA	M. chimaera
ERR3566338	283-3	UK	Europe	human	Tonder et al. 2022	Raw reads	ERR3566338	NA	NA	M. chimaera
ERR3566345	281-2	UK	Europe	human	Tonder et al. 2022	Raw reads	ERR3566345	NA	NA	M. chimaera
ERR3566346	300-1	UK	Europe	human	Tonder et al. 2022	Raw reads	ERR3566346	NA	NA	M. chimaera
ERR3566348	341-1	UK	Europe	human	Tonder et al. 2022	Raw reads	ERR3566348	NA	NA	M. chimaera
ERR3566354	290-1	UK	Europe	human	Tonder et al. 2022	Raw reads	ERR3566354	NA	NA	M. chimaera
ERR3566355	334-1	UK	Europe	human	Tonder et al. 2022	Raw reads	ERR3566355	NA	NA	M. chimaera
ERR3566359	140-4	UK	Europe	human	Tonder et al. 2022	Raw reads	ERR3566359	NA	NA	M. chimaera
ERR3566361	234-3	UK	Europe	human	Tonder et al. 2022	Raw reads	ERR3566361	NA	NA	M. chimaera
ERR3566363	9-2	UK	Europe	human	Tonder et al. 2022	Raw reads	ERR3566363	NA	NA	M. chimaera
ERR3566364	231-2	UK	Europe	human	Tonder et al. 2022	Raw reads	ERR3566364	NA	NA	M. chimaera
ERR3566372	196-1	UK	Europe	human	Tonder et al. 2022	Raw reads	ERR3566372	NA	NA	M. chimaera
ERR3566378	134-1	UK	Europe	human	Tonder et al. 2022	Raw reads	ERR3566378	NA	NA	M. chimaera
ERR3566382	68-5	UK	Europe	human	Tonder et al. 2022	Raw reads	ERR3566382	NA	NA	M. chimaera
ERR3566383	20-5	UK	Europe	human	Tonder et al. 2022	Raw reads	ERR3566383	NA	NA	M. chimaera
ERR3566384	77-2	UK	Europe	human	Tonder et al. 2022	Raw reads	ERR3566384	NA	NA	M. chimaera
ERR3566388	91-11	UK	Europe	human	Tonder et al. 2022	Raw reads	ERR3566388	NA	NA	M. chimaera
ERR3566391	130-1	UK	Europe	human	Tonder et al. 2022	Raw reads	ERR3566391	NA	NA	M. chimaera
ERR3566392	283-1	UK	Europe	human	Tonder et al. 2022	Raw reads	ERR3566392	NA	NA	M. chimaera
ERR3566398	30-4	UK	Europe	human	Tonder et al. 2022	Raw reads	ERR3566398	NA	NA	M. chimaera
ERR3566399	91-12	UK	Europe	human	Tonder et al. 2022	Raw reads	ERR3566399	NA	NA	M. chimaera
ERR3566403	342-1	UK	Europe	human	Tonder et al. 2022	Raw reads	ERR3566403	NA	NA	M. chimaera
ERR3566405	34-2	UK	Europe	human	Tonder et al. 2022	Raw reads	ERR3566405	NA	NA	M. chimaera
ERR3566406	306-1	UK	Europe	human	Tonder et al. 2022	Raw reads	ERR3566406	NA	NA	M. chimaera
ERR3566409	77-4	UK	Europe	human	Tonder et al. 2022	Raw reads	ERR3566409	NA	NA	M. chimaera
ERR3566411	277-11	UK	Europe	human	Tonder et al. 2022	Raw reads	ERR3566411	NA	NA	M. chimaera
ERR3566412	316-1	UK	Europe	human	Tonder et al. 2022	Raw reads	ERR3566412	NA	NA	M. chimaera
ERR3566414	237-9	UK	Europe	human	Tonder et al. 2022	Raw reads	ERR3566414	NA	NA	M. chimaera
ERR3566417	223-3	UK	Europe	human	Tonder et al. 2022	Raw reads	ERR3566417	NA	NA	M. chimaera
ERR3566418	318-1	UK	Europe	human	Tonder et al. 2022	Raw reads	ERR3566418	NA	NA	M. chimaera
ERR4022275	305-2	UK	Europe	human	Tonder et al. 2022	Raw reads	ERR4022275	NA	NA	M. chimaera
ERR4022281	294-1	UK	Europe	human	Tonder et al. 2022	Raw reads	ERR4022281	NA	NA	M. chimaera
ERR4022289	202-9	UK	Europe	human	Tonder et al. 2022	Raw reads	ERR4022289	NA	NA	M. chimaera
ERR4022299	202-10	UK	Europe	human	Tonder et al. 2022	Raw reads	ERR4022299	NA	NA	M. chimaera
ERR4022300	268-1	UK	Europe	human	Tonder et al. 2022	Raw reads	ERR4022300	NA	NA	M. chimaera
ERR4022303	208-3	UK	Europe	human	Tonder et al. 2022	Raw reads	ERR4022303	NA	NA	M. chimaera
ERR4022307	335-2	UK	Europe	human	Tonder et al. 2022	Raw reads	ERR4022307	NA	NA	M. chimaera
ERR4022313	310-1	UK	Europe	human	Tonder et al. 2022	Raw reads	ERR4022313	NA	NA	M. chimaera
ERR4022315	20-6	UK	Europe	human	Tonder et al. 2022	Raw reads	ERR4022315	NA	NA	M. chimaera
ERR4022316	248-5	UK	Europe	human	Tonder et al. 2022	Raw reads	ERR4022316	NA	NA	M. chimaera
ERR4022321	203-4	UK	Europe	human	Tonder et al. 2022	Raw reads	ERR4022321	NA	NA	M. chimaera
ERR4022323	15-4	UK	Europe	human	Tonder et al. 2022	Raw reads	ERR4022323	NA	NA	M. chimaera
ERR4022324	206-1	UK	Europe	human	Tonder et al. 2022	Raw reads	ERR4022324	NA	NA	M. chimaera
ERR4022326	13-1	UK	Europe	human	Tonder et al. 2022	Raw reads	ERR4022326	NA	NA	M. chimaera
ERR4022327	91-15	UK	Europe	human	Tonder et al. 2022	Raw reads	ERR4022327	NA	NA	M. chimaera
ERR4022328	13-2	UK	Europe	human	Tonder et al. 2022	Raw reads	ERR4022328	NA	NA	M. chimaera
ERR4022329	15-3	UK	Europe	human	Tonder et al. 2022	Raw reads	ERR4022329	NA	NA	M. chimaera
ERR4022331	324-1	UK	Europe	human	Tonder et al. 2022	Raw reads	ERR4022331	NA	NA	M. chimaera
ERR4022335	200-6	UK	Europe	human	Tonder et al. 2022	Raw reads	ERR4022335	NA	NA	M. chimaera
ERR4022339	200-5	UK	Europe	human	Tonder et al. 2022	Raw reads	ERR4022339	NA	NA	M. chimaera
ERR4022341	200-7	UK	Europe	human	Tonder et al. 2022	Raw reads	ERR4022341	NA	NA	M. chimaera
ERR4022344	38-1	UK	Europe	human	Tonder et al. 2022	Raw reads	ERR4022344	NA	NA	M. chimaera
ERR4022347	203-2	UK	Europe	human	Tonder et al. 2022	Raw reads	ERR4022347	NA	NA	M. chimaera
ERR4022349	203-3	UK	Europe	human	Tonder et al. 2022	Raw reads	ERR4022349	NA	NA	M. chimaera
ERR4022353	277-2	UK	Europe	human	Tonder et al. 2022	Raw reads	ERR4022353	NA	NA	M. chimaera
ERR4022354	80-2	UK	Europe	human	Tonder et al. 2022	Raw reads	ERR4022354	NA	NA	M. chimaera
ERR4022356	177-1	UK	Europe	human	Tonder et al. 2022	Raw reads	ERR4022356	NA	NA	M. chimaera
ERR4022357	237-3	UK	Europe	human	Tonder et al. 2022	Raw reads	ERR4022357	NA	NA	M. chimaera
ERR4022358	24-1	UK	Europe	human	Tonder et al. 2022	Raw reads	ERR4022358	NA	NA	M. chimaera
ERR4022359	206-2	UK	Europe	human	Tonder et al. 2022	Raw reads	ERR4022359	NA	NA	M. chimaera
ERR4022361	175-1	UK	Europe	human	Tonder et al. 2022	Raw reads	ERR4022361	NA	NA	M. chimaera
ERR4022362	68-4	UK	Europe	human	Tonder et al. 2022	Raw reads	ERR4022362	NA	NA	M. chimaera
ERR4022363	37-1	UK	Europe	human	Tonder et al. 2022	Raw reads	ERR4022363	NA	NA	M. chimaera
ERR4022367	68-1	UK	Europe	human	Tonder et al. 2022	Raw reads	ERR4022367	NA	NA	M. chimaera
ERR4022378	248-1	UK	Europe	human	Tonder et al. 2022	Raw reads	ERR4022378	NA	NA	M. chimaera
ERR4022380	87-4	UK	Europe	human	Tonder et al. 2022	Raw reads	ERR4022380	NA	NA	M. chimaera
ERR4022384	249-2	UK	Europe	human	Tonder et al. 2022	Raw reads	ERR4022384	NA	NA	M. chimaera
ERR4022385	249-1	UK	Europe	human	Tonder et al. 2022	Raw reads	ERR4022385	NA	NA	M. chimaera
ERR4022387	216-2	UK	Europe	human	Tonder et al. 2022	Raw reads	ERR4022387	NA	NA	M. chimaera
ERR4022395	277-1	UK	Europe	human	Tonder et al. 2022	Raw reads	ERR4022395	NA	NA	M. chimaera
ERR4022396	176-4	UK	Europe	human	Tonder et al. 2022	Raw reads	ERR4022396	NA	NA	M. chimaera
ERR4022398	176-1	UK	Europe	human	Tonder et al. 2022	Raw reads	ERR4022398	NA	NA	M. chimaera
ERR4022400	24-2	UK	Europe	human	Tonder et al. 2022	Raw reads	ERR4022400	NA	NA	M. chimaera
ERR4022402	91-1	UK	Europe	human	Tonder et al. 2022	Raw reads	ERR4022402	NA	NA	M. chimaera
ERR4022405	333-1	UK	Europe	human	Tonder et al. 2022	Raw reads	ERR4022405	NA	NA	M. chimaera
ERR4022408	335-3	UK	Europe	human	Tonder et al. 2022	Raw reads	ERR4022408	NA	NA	M. chimaera
ERR4022410	113-2	UK	Europe	human	Tonder et al. 2022	Raw reads	ERR4022410	NA	NA	M. chimaera
ERR4022411	287-1	UK	Europe	human	Tonder et al. 2022	Raw reads	ERR4022411	NA	NA	M. chimaera
ERR4022418	327-1	UK	Europe	human	Tonder et al. 2022	Raw reads	ERR4022418	NA	NA	M. chimaera
ERR4022426	319-2	UK	Europe	human	Tonder et al. 2022	Raw reads	ERR4022426	NA	NA	M. chimaera
ERR4022428	208-4	UK	Europe	human	Tonder et al. 2022	Raw reads	ERR4022428	NA	NA	M. chimaera
ERR4022431	335-4	UK	Europe	human	Tonder et al. 2022	Raw reads	ERR4022431	NA	NA	M. chimaera
ERR4022432	336-1	UK	Europe	human	Tonder et al. 2022	Raw reads	ERR4022432	NA	NA	M. chimaera
ERR4338982	291-1	UK	Europe	human	Tonder et al. 2022	Raw reads	ERR4338982	NA	NA	M. chimaera
ERR4338998	13-9	UK	Europe	human	Tonder et al. 2022	Raw reads	ERR4338998	NA	NA	M. chimaera
ERR4339044	239-6	UK	Europe	human	Tonder et al. 2022	Raw reads	ERR4339044	NA	NA	M. chimaera
ERR6057611	133-3	UK	Europe	human	Tonder et al. 2022	Raw reads	ERR6057611	NA	NA	M. chimaera
ERR6057616	368-1	UK	Europe	human	Tonder et al. 2022	Raw reads	ERR6057616	NA	NA	M. chimaera
ERR6057617	177-6	UK	Europe	human	Tonder et al. 2022	Raw reads	ERR6057617	NA	NA	M. chimaera
ERR6057619	370-1	UK	Europe	human	Tonder et al. 2022	Raw reads	ERR6057619	NA	NA	M. chimaera
ERR6057620	74-6	UK	Europe	human	Tonder et al. 2022	Raw reads	ERR6057620	NA	NA	M. chimaera
ERR6057626	372-1	UK	Europe	human	Tonder et al. 2022	Raw reads	ERR6057626	NA	NA	M. chimaera
ERR6057630	368-2	UK	Europe	human	Tonder et al. 2022	Raw reads	ERR6057630	NA	NA	M. chimaera
ERR6057637	371-1	UK	Europe	human	Tonder et al. 2022	Raw reads	ERR6057637	NA	NA	M. chimaera
ERR6057645	374-1	UK	Europe	human	Tonder et al. 2022	Raw reads	ERR6057645	NA	NA	M. chimaera
ERR6057657	281-8	UK	Europe	human	Tonder et al. 2022	Raw reads	ERR6057657	NA	NA	M. chimaera
ERR6057658	175-5	UK	Europe	human	Tonder et al. 2022	Raw reads	ERR6057658	NA	NA	M. chimaera
ERR6057668	177-5	UK	Europe	human	Tonder et al. 2022	Raw reads	ERR6057668	NA	NA	M. chimaera
ERR6057669	336-2	UK	Europe	human	Tonder et al. 2022	Raw reads	ERR6057669	NA	NA	M. chimaera
ERR6057671	56-4	UK	Europe	human	Tonder et al. 2022	Raw reads	ERR6057671	NA	NA	M. chimaera
ERR6057672	330-7	UK	Europe	human	Tonder et al. 2022	Raw reads	ERR6057672	NA	NA	M. chimaera
ERR6057673	47-3	UK	Europe	human	Tonder et al. 2022	Raw reads	ERR6057673	NA	NA	M. chimaera
ERR6057680	330-5	UK	Europe	human	Tonder et al. 2022	Raw reads	ERR6057680	NA	NA	M. chimaera
ERR6057681	346-1	UK	Europe	human	Tonder et al. 2022	Raw reads	ERR6057681	NA	NA	M. chimaera
ERR6057684	347-1	UK	Europe	human	Tonder et al. 2022	Raw reads	ERR6057684	NA	NA	M. chimaera
ERR6057686	335-5	UK	Europe	human	Tonder et al. 2022	Raw reads	ERR6057686	NA	NA	M. chimaera
ERR6057689	330-6	UK	Europe	human	Tonder et al. 2022	Raw reads	ERR6057689	NA	NA	M. chimaera
