# Supplementary material for: Clinical and genomic features of Mycobacterium avium complex: a multi-national European study
Source: Genome Med. 2024 Jul 9;16:86. doi: 10.1186/s13073-024-01359-8 (PMC11232273; doi:10.1186/s13073-024-01359-8)
Supplement: Supplementary file 1 — Supplementary Material 1. [file 13073_2024_1359_MOESM1_ESM.zip › S8_detection_of_plasmids.xlsx]

## Sheet: Sheet1
ACC_NUCCORE	Plasmid name	Group (mash distance ≤0.05)	Plasmid length	Isolated from	Found in this study (global set)	Number of MCH genomes (out of 463) in which the plasmid sequence was found	Number of MAV genomes (out of 1078) in which the plasmid sequence was found	Number of MINT genomes (out of 327) in which the plasmid sequence was found	19012312	19012314	19012315	19012322	19012323	19012331	22001641	22001644	22001650	22001662	22001668	22001671	22001683	22001685	22001687	22001689	22001698	22001700	22001702	22001707	22001708	22002648	22002650	22002652	22002654	22002664	22002673	22002678	22002681	22002685	22002690	22002699	22003205	22003212	22003221	22003223	22003230	22003232	22003234	22003248	22003252
NZ_CP015275.1	ZU-1_pl3	24	32134	Mycobacterium intracellulare subsp. chimaera	Yes	4	0	0	-	-	-	-	-	-	-	-	-	-	-	-	-	-	-	-	-	-	-	-	-	-	-	-	-	-	-	-	-	-	-	-	-	-	-	-	-	-	-	-	-
NZ_CP019222.1	pDHQP20152271_3	24	32137	Mycobacterium intracellulare subsp. chimaera	Yes	4	0	0	-	-	-	-	-	-	-	-	-	-	-	-	-	-	-	-	-	-	-	-	-	-	-	-	-	-	-	-	-	-	-	-	-	-	-	-	-	-	-	-	-
NZ_CP045966.1	pAUSMDU00007395_03	24	32137	Mycobacterium intracellulare subsp. chimaera	Yes	4	0	0	-	-	-	-	-	-	-	-	-	-	-	-	-	-	-	-	-	-	-	-	-	-	-	-	-	-	-	-	-	-	-	-	-	-	-	-	-	-	-	-	-
NZ_LT703510.1	6	24	32127	Mycobacterium intracellulare subsp. chimaera	Yes	4	0	0	-	-	-	-	-	-	-	-	-	-	-	-	-	-	-	-	-	-	-	-	-	-	-	-	-	-	-	-	-	-	-	-	-	-	-	-	-	-	-	-	-
NZ_LT703506.1	2	81	324321	Mycobacterium intracellulare subsp. chimaera	Yes	19	1	0	-	-	-	-	-	-	-	-	-	-	-	-	-	-	-	-	-	-	-	-	-	-	-	-	-	-	-	-	-	-	-	-	-	-	-	-	-	-	-	-	-
NZ_CP009405.2	p78K	50	78493	Mycobacterium avium subsp. hominissuis	Yes	0	7	0	-	-	-	-	-	-	-	-	-	-	-	-	-	-	-	-	-	-	-	-	-	-	-	-	-	-	-	-	-	-	-	-	-	-	-	-	-	-	-	-	-
NZ_AP024242.1	pM002	22	24567	Mycobacterium intracellulare	Yes	0	2	21	-	-	-	-	-	-	-	-	-	-	-	-	-	-	-	-	-	-	-	-	-	-	-	-	-	-	-	-	-	-	-	-	-	-	-	-	-	-	-	-	-
NZ_AP024246.1	pM006	22	24567	Mycobacterium intracellulare	Yes	0	2	21	-	-	-	-	-	-	-	-	-	-	-	-	-	-	-	-	-	-	-	-	-	-	-	-	-	-	-	-	-	-	-	-	-	-	-	-	-	-	-	-	-
NZ_AP024249.1	pM008	22	24567	Mycobacterium intracellulare	Yes	0	2	21	-	-	-	-	-	-	-	-	-	-	-	-	-	-	-	-	-	-	-	-	-	-	-	-	-	-	-	-	-	-	-	-	-	-	-	-	-	-	-	-	-
NZ_AP024261.1	pM023	22	24567	Mycobacterium intracellulare	Yes	0	2	21	-	-	-	-	-	-	-	-	-	-	-	-	-	-	-	-	-	-	-	-	-	-	-	-	-	-	-	-	-	-	-	-	-	-	-	-	-	-	-	-	-
NZ_AP024263.1	pM025	22	24567	Mycobacterium intracellulare	Yes	0	2	21	-	-	-	-	-	-	-	-	-	-	-	-	-	-	-	-	-	-	-	-	-	-	-	-	-	-	-	-	-	-	-	-	-	-	-	-	-	-	-	-	-
NZ_AP024267.1	pMi27	22	26019	Mycobacterium intracellulare	Yes	0	2	21	-	-	-	-	-	-	-	-	-	-	-	-	-	-	-	-	-	-	-	-	-	-	-	-	-	-	-	-	-	-	-	-	-	-	-	-	-	-	-	-	-
NZ_LT703508.1	4	19	21123	Mycobacterium intracellulare subsp. chimaera	Yes	411	7	4	NZ_LT703508.1*	-	-	NZ_LT703508.1*	NZ_LT703508.1*	NZ_LT703508.1*	-	-	NZ_LT703508.1*	NZ_LT703508.1*	NZ_LT703508.1*	NZ_LT703508.1*	NZ_LT703508.1*	NZ_LT703508.1*	NZ_LT703508.1*	NZ_LT703508.1*	NZ_LT703508.1*	NZ_LT703508.1*	NZ_LT703508.1*?	NZ_LT703508.1*	NZ_LT703508.1*	NZ_LT703508.1*	NZ_LT703508.1*	-	-	-	-	-	-	-	NZ_LT703508.1*	NZ_LT703508.1*	NZ_LT703508.1*	NZ_LT703508.1*	-	NZ_LT703508.1*	-	NZ_LT703508.1*	NZ_LT703508.1*	NZ_LT703508.1*	NZ_LT703508.1*
NZ_CP045967.1	pAUSMDU00007395_04	19	21123	Mycobacterium intracellulare subsp. chimaera	Yes	411	7	4	NZ_CP045967.1*	-	-	NZ_CP045967.1*	NZ_CP045967.1*	NZ_CP045967.1*	-	-	NZ_CP045967.1*	NZ_CP045967.1*	NZ_CP045967.1*	NZ_CP045967.1*	NZ_CP045967.1*	NZ_CP045967.1*	NZ_CP045967.1*	NZ_CP045967.1*	NZ_CP045967.1*	NZ_CP045967.1*	NZ_CP045967.1*?	NZ_CP045967.1*	NZ_CP045967.1*	NZ_CP045967.1*	NZ_CP045967.1*	-	-	-	-	-	-	-	NZ_CP045967.1*	NZ_CP045967.1*	NZ_CP045967.1*	NZ_CP045967.1*	-	NZ_CP045967.1*	-	NZ_CP045967.1*	NZ_CP045967.1*	NZ_CP045967.1*	NZ_CP045967.1*
NZ_CP015276.1	ZU-1_pl4	19	21123	Mycobacterium intracellulare subsp. chimaera	Yes	411	7	4	NZ_CP015276.1*	-	-	NZ_CP015276.1*	NZ_CP015276.1*	NZ_CP015276.1*	-	-	NZ_CP015276.1*	NZ_CP015276.1*	NZ_CP015276.1*	NZ_CP015276.1*	NZ_CP015276.1*	NZ_CP015276.1*	NZ_CP015276.1*	NZ_CP015276.1*	NZ_CP015276.1*	NZ_CP015276.1*	NZ_CP015276.1*	NZ_CP015276.1*	NZ_CP015276.1*	NZ_CP015276.1*	NZ_CP015276.1*	-	-	-	-	-	-	-	NZ_CP015276.1*	NZ_CP015276.1*	NZ_CP015276.1*	NZ_CP015276.1*	-	NZ_CP015276.1*	-	NZ_CP015276.1*	NZ_CP015276.1*	NZ_CP015276.1*	NZ_CP015276.1*
NZ_CP029334.1	pMAC109b	5	16516	Mycobacterium avium subsp. hominissuis	Yes	0	17	0	-	-	-	-	-	-	-	-	-	-	-	-	-	-	-	-	-	-	-	-	-	-	-	-	-	-	-	-	-	-	-	-	-	-	-	-	-	-	-	-	-
NZ_CP036221.2	unnamed1	5	22273	Mycobacterium avium subsp. hominissuis	Yes	0	6	0	-	-	-	-	-	-	-	-	-	-	-	-	-	-	-	-	-	-	-	-	-	-	-	-	-	-	-	-	-	-	-	-	-	-	-	-	-	-	-	-	-
NZ_CP040251.1	unnamed1	5	35197	Mycobacterium avium subsp. hominissuis	Yes	0	2	0	-	-	-	-	-	-	-	-	-	-	-	-	-	-	-	-	-	-	-	-	-	-	-	-	-	-	-	-	-	-	-	-	-	-	-	-	-	-	-	-	-
NZ_CP040252.1	unnamed2	5	35282	Mycobacterium avium subsp. hominissuis	Yes	0	3	0	-	-	-	-	-	-	-	-	-	-	-	-	-	-	-	-	-	-	-	-	-	-	-	-	-	-	-	-	-	-	-	-	-	-	-	-	-	-	-	-	-
NZ_LT703507.1	3	6	97266	Mycobacterium intracellulare subsp. chimaera	Yes	295	14	5	NZ_LT703507.1*	-	-	NZ_LT703507.1*	NZ_LT703507.1*	NZ_LT703507.1*	-	-	-	NZ_LT703507.1*	NZ_LT703507.1*	NZ_LT703507.1*	NZ_LT703507.1*	NZ_LT703507.1*	NZ_LT703507.1*	NZ_LT703507.1*	NZ_LT703507.1*	NZ_LT703507.1*	-	NZ_LT703507.1*	-	NZ_LT703507.1*	NZ_LT703507.1*	-	-	-	-	-	-	-	NZ_LT703507.1*	-	NZ_LT703507.1*	NZ_LT703507.1*	-	NZ_LT703507.1*	NZ_LT703507.1*	NZ_LT703507.1*	NZ_LT703507.1*	-	NZ_LT703507.1*
NZ_CP015273.1	ZU-1_pl1	6	97267	Mycobacterium intracellulare subsp. chimaera	Yes	295	14	5	NZ_CP015273.1*	-	-	NZ_CP015273.1*	NZ_CP015273.1*	NZ_CP015273.1*	-	-	-	NZ_CP015273.1*	NZ_CP015273.1*	NZ_CP015273.1*	NZ_CP015273.1*	NZ_CP015273.1*	NZ_CP015273.1*	NZ_CP015273.1*	NZ_CP015273.1*	NZ_CP015273.1*	-	NZ_CP015273.1*	-	NZ_CP015273.1*	NZ_CP015273.1*	-	-	-	-	-	-	-	NZ_CP015273.1*	-	NZ_CP015273.1*?	NZ_CP015273.1*	-	NZ_CP015273.1*	NZ_CP015273.1*?	NZ_CP015273.1*	NZ_CP015273.1*	-	NZ_CP015273.1*
NZ_CP019224.1	pDHQP20152271_1	6	97268	Mycobacterium intracellulare subsp. chimaera	Yes	295	14	5	NZ_CP019224.1*	-	-	NZ_CP019224.1*	NZ_CP019224.1*	NZ_CP019224.1*	-	-	-	NZ_CP019224.1*	NZ_CP019224.1*	NZ_CP019224.1*	NZ_CP019224.1*	NZ_CP019224.1*	NZ_CP019224.1*	NZ_CP019224.1*	NZ_CP019224.1*	NZ_CP019224.1*	-	NZ_CP019224.1*	-	NZ_CP019224.1*	NZ_CP019224.1*	-	-	-	-	-	-	-	NZ_CP019224.1*	-	NZ_CP019224.1*	NZ_CP019224.1*	-	NZ_CP019224.1*	NZ_CP019224.1*	NZ_CP019224.1*	NZ_CP019224.1*	-	NZ_CP019224.1*
NZ_CP023153.1	pFLAC0070_2	6	95687	Mycobacterium intracellulare subsp. chimaera	Yes	296	15	5	NZ_CP023153.1*	-	-	NZ_CP023153.1*	NZ_CP023153.1*	NZ_CP023153.1*	-	-	-	NZ_CP023153.1*	NZ_CP023153.1*	NZ_CP023153.1*	NZ_CP023153.1*	NZ_CP023153.1*	NZ_CP023153.1*	NZ_CP023153.1*	NZ_CP023153.1*	NZ_CP023153.1*	-	NZ_CP023153.1*	-	NZ_CP023153.1*	NZ_CP023153.1*	-	-	-	-	-	-	-	NZ_CP023153.1*	-	NZ_CP023153.1*	NZ_CP023153.1*	-	NZ_CP023153.1*	NZ_CP023153.1*	NZ_CP023153.1*	NZ_CP023153.1*	-	NZ_CP023153.1*
NZ_CP045964.1	pAUSMDU00007395_01	6	97268	Mycobacterium intracellulare subsp. chimaera	Yes	295	14	5	NZ_CP045964.1*	-	-	NZ_CP045964.1*	NZ_CP045964.1*	NZ_CP045964.1*	-	-	-	NZ_CP045964.1*	NZ_CP045964.1*	NZ_CP045964.1*	NZ_CP045964.1*	NZ_CP045964.1*	NZ_CP045964.1*	NZ_CP045964.1*	NZ_CP045964.1*	NZ_CP045964.1*	-	NZ_CP045964.1*	-	NZ_CP045964.1*	NZ_CP045964.1*	-	-	-	-	-	-	-	NZ_CP045964.1*	-	NZ_CP045964.1*	NZ_CP045964.1*	-	NZ_CP045964.1*	NZ_CP045964.1*	NZ_CP045964.1*	NZ_CP045964.1*	-	NZ_CP045964.1*
NC_020275.1	pMyong1	6	122976	Mycobacterium intracellulare subsp. yongonense 05-1390	Yes	0	26	3	-	-	-	-	-	-	-	-	-	-	-	-	-	-	-	-	-	-	-	-	-	-	-	-	-	-	-	-	-	-	-	-	-	-	-	-	-	-	-	-	-
NC_022654.1	pMK12478	6	144951	Mycobacterium kansasii ATCC 12478	Yes	2	9	0	-	-	-	-	-	-	-	-	-	-	-	-	-	-	-	-	-	-	-	-	-	-	-	-	-	-	-	-	-	-	-	-	-	-	-	-	-	-	-	-	-
NZ_CP029333.1	pMAC109a	6	147100	Mycobacterium avium subsp. hominissuis	Yes	2	9	0	-	-	-	-	-	-	-	-	-	-	-	-	-	-	-	-	-	-	-	-	-	-	-	-	-	-	-	-	-	-	-	-	-	-	-	-	-	-	-	-	-
NZ_CP015280.1	unnamed 2	6	110830	Mycobacterium intracellulare subsp. chimaera	Yes	72	8	2	-	-	-	-	-	-	-	-	-	-	-	-	NZ_CP015280.1*	NZ_CP015280.1*	NZ_CP015280.1*	NZ_CP015280.1*	-	-	-	-	-	-	-	-	-	-	-	-	-	-	-	-	-	-	-	NZ_CP015280.1*	-	-	NZ_CP015280.1*	-	-
NZ_CP023150.1	pFLAC0181	1	24702	Mycobacterium intracellulare	Yes	0	51	24	-	-	-	-	-	-	-	-	-	-	-	-	-	-	-	-	-	-	-	-	-	-	-	-	-	-	-	-	-	-	-	-	-	-	-	-	-	-	-	-	-
NZ_AP024252.1	pM011	1	24702	Mycobacterium paraintracellulare	Yes	0	51	24	-	-	-	-	-	-	-	-	-	-	-	-	-	-	-	-	-	-	-	-	-	-	-	-	-	-	-	-	-	-	-	-	-	-	-	-	-	-	-	-	-
NZ_CP059001.1	pHP17b	1	24802	Mycobacterium avium subsp. hominissuis	Yes	0	51	24	-	-	-	-	-	-	-	-	-	-	-	-	-	-	-	-	-	-	-	-	-	-	-	-	-	-	-	-	-	-	-	-	-	-	-	-	-	-	-	-	-
NZ_CP040246.1	pFLAC0181_CHOP101	1	24701	Mycobacterium avium subsp. hominissuis	Yes	0	51	24	-	-	-	-	-	-	-	-	-	-	-	-	-	-	-	-	-	-	-	-	-	-	-	-	-	-	-	-	-	-	-	-	-	-	-	-	-	-	-	-	-
NZ_CP040248.1	pFLAC0181_CHOP101_1	1	24608	Mycobacterium avium subsp. hominissuis	Yes	0	49	23	-	-	-	-	-	-	-	-	-	-	-	-	-	-	-	-	-	-	-	-	-	-	-	-	-	-	-	-	-	-	-	-	-	-	-	-	-	-	-	-	-
NZ_CP040254.1	pFLAC0181_CHOP101_2	1	28349	Mycobacterium avium subsp. hominissuis	Yes	0	2	1	-	-	-	-	-	-	-	-	-	-	-	-	-	-	-	-	-	-	-	-	-	-	-	-	-	-	-	-	-	-	-	-	-	-	-	-	-	-	-	-	-
NZ_AP020328.1	p2-JPH1	38	39206	Mycobacterium avium subsp. hominissuis	Yes	120	32	1	-	-	-	-	-	-	-	-	-	-	-	-	-	-	-	-	-	-	-	-	-	-	-	-	-	-	-	-	-	-	-	-	-	-	-	-	-	-	-	-	-
NZ_CP015270.1	ZU-2_pl3	38	38049	Mycobacterium intracellulare subsp. chimaera	Yes	49	6	1	-	-	-	-	-	-	-	-	-	-	-	-	-	-	-	-	-	-	-	-	-	-	-	-	-	-	-	-	-	-	-	-	-	-	-	-	-	-	-	-	-
NZ_CP022224.1	unnamed1	38	33560	Mycobacterium intracellulare subsp. chimaera	Yes	174	47	1	-	-	-	-	-	-	-	-	-	-	-	-	NZ_CP022224.1*	NZ_CP022224.1*	NZ_CP022224.1*	-	-	-	NZ_CP022224.1	-	-	-	-	-	NZ_CP022224.1*	-	-	-	NZ_CP022224.1*	NZ_CP022224.1*	-	NZ_CP022224.1*	-	-	-	NZ_CP022224.1*	-	NZ_CP022224.1*	-	-	-
NZ_CP076857.1	pP7a	13	396301	Mycobacterium avium subsp. hominissuis	Yes	0	2	0	-	-	-	-	-	-	-	-	-	-	-	-	-	-	-	-	-	-	-	-	-	-	-	-	-	-	-	-	-	-	-	-	-	-	-	-	-	-	-	-	-
NZ_CP076859.1	pS2a	13	195724	Mycobacterium avium subsp. hominissuis	Yes	8	15	2	-	-	-	-	-	-	-	-	-	-	-	-	-	-	-	-	-	-	-	-	-	-	-	-	-	-	-	-	-	-	-	-	-	-	NZ_CP076859.1*	-	-	-	-	-	-
NZ_CP059000.1	pHP17a	13	150076	Mycobacterium avium subsp. hominissuis	Yes	8	19	2	-	-	-	-	-	-	-	-	-	-	-	-	-	-	-	-	-	-	-	-	-	-	-	-	-	-	-	-	-	-	-	-	-	-	NZ_CP059000.1*	-	-	-	-	-	-
NZ_AP012556.1	pMAH135	13	194711	Mycobacterium avium subsp. hominissuis TH135	Yes	8	15	2	-	-	-	-	-	-	-	-	-	-	-	-	-	-	-	-	-	-	-	-	-	-	-	-	-	-	-	-	-	-	-	-	-	-	NZ_AP012556.1*	-	-	-	-	-	-
NZ_CP023152.1	pFLAC0070_1	13	247522	Mycobacterium intracellulare subsp. chimaera	Yes	2	0	1	-	-	-	-	-	-	-	-	-	-	-	-	-	-	-	-	-	-	-	-	-	-	-	-	-	-	-	-	-	-	-	-	-	-	-	-	-	-	-	-	-
NZ_LT703509.1	5	35	39887	Mycobacterium intracellulare subsp. chimaera	Yes	215	2	0	NZ_LT703509.1*	-	-	NZ_LT703509.1*	NZ_LT703509.1*	NZ_LT703509.1*	-	-	-	NZ_LT703509.1	NZ_LT703509.1	NZ_LT703509.1	-	-	-	-	NZ_LT703509.1	NZ_LT703509.1	-	NZ_LT703509.1	-	NZ_LT703509.1	NZ_LT703509.1	-	-	-	-	-	-	-	-	-	-	-	-	-	-	-	-	-	-
NZ_CP045965.1	pAUSMDU00007395_02	35	39887	Mycobacterium intracellulare subsp. chimaera	Yes	215	2	0	NZ_CP045965.1*	-	-	NZ_CP045965.1*	NZ_CP045965.1*	NZ_CP045965.1*	-	-	-	NZ_CP045965.1	NZ_CP045965.1	NZ_CP045965.1	-	-	-	-	NZ_CP045965.1	NZ_CP045965.1	-	NZ_CP045965.1	-	NZ_CP045965.1	NZ_CP045965.1	-	-	-	-	-	-	-	-	-	-	-	-	-	-	-	-	-	-
NZ_CP015274.1	ZU-1_pl2	35	39889	Mycobacterium intracellulare subsp. chimaera	Yes	215	2	0	NZ_CP015274.1*	-	-	NZ_CP015274.1*	NZ_CP015274.1*	NZ_CP015274.1*	-	-	-	NZ_CP015274.1*	NZ_CP015274.1*	NZ_CP015274.1*	-	-	-	-	NZ_CP015274.1*	NZ_CP015274.1*	-	NZ_CP015274.1*	-	NZ_CP015274.1*	NZ_CP015274.1*	-	-	-	-	-	-	-	-	-	-	-	-	-	-	-	-	-	-
NZ_CP019223.1	pDHQP20152271_2	35	39887	Mycobacterium intracellulare subsp. chimaera	Yes	215	2	0	NZ_CP019223.1*	-	-	NZ_CP019223.1*	NZ_CP019223.1*	NZ_CP019223.1*	-	-	-	NZ_CP019223.1	NZ_CP019223.1	NZ_CP019223.1	-	-	-	-	NZ_CP019223.1	NZ_CP019223.1	-	NZ_CP019223.1	-	NZ_CP019223.1	NZ_CP019223.1	-	-	-	-	-	-	-	-	-	-	-	-	-	-	-	-	-	-
NZ_CP040245.1	pMARIA	12	41578	Mycobacterium avium subsp. hominissuis	Yes	0	2	0	-	-	-	-	-	-	-	-	-	-	-	-	-	-	-	-	-	-	-	-	-	-	-	-	-	-	-	-	-	-	-	-	-	-	-	-	-	-	-	-	-
NZ_CP040249.1	pMARIA	12	41509	Mycobacterium avium subsp. hominissuis	Yes	0	2	0	-	-	-	-	-	-	-	-	-	-	-	-	-	-	-	-	-	-	-	-	-	-	-	-	-	-	-	-	-	-	-	-	-	-	-	-	-	-	-	-	-
NZ_CP040253.1	pMARIA_2	12	40211	Mycobacterium avium subsp. hominissuis	Yes	0	2	0	-	-	-	-	-	-	-	-	-	-	-	-	-	-	-	-	-	-	-	-	-	-	-	-	-	-	-	-	-	-	-	-	-	-	-	-	-	-	-	-	-
NZ_CP059002.1	pHP17c	27	15934	Mycobacterium avium subsp. hominissuis	Yes	20	70	2	-	-	-	-	-	-	NZ_CP059002.1*	-	-	-	-	-	-	-	-	-	-	-	-	-	-	-	-	-	NZ_CP059002.1*	NZ_CP059002.1*	-	-	NZ_CP059002.1*	NZ_CP059002.1*	-	-	-	-	-	-	-	-	-	-	-
NZ_CP076858.1	pP7b	27	15936	Mycobacterium avium subsp. hominissuis	Yes	20	70	2	-	-	-	-	-	-	NZ_CP076858.1*	-	-	-	-	-	-	-	-	-	-	-	-	-	-	-	-	-	NZ_CP076858.1*	NZ_CP076858.1*	-	-	NZ_CP076858.1*	NZ_CP076858.1*	-	-	-	-	-	-	-	-	-	-	-
NZ_CP045968.1	pAUSMDU00007395_05	10	13458	Mycobacterium intracellulare subsp. chimaera	Yes	450	56	3	NZ_CP045968.1	-	-	NZ_CP045968.1*	NZ_CP045968.1*	NZ_CP045968.1*	-	-	-	NZ_CP045968.1*	NZ_CP045968.1*	NZ_CP045968.1*	NZ_CP045968.1*	NZ_CP045968.1*	NZ_CP045968.1*	-	NZ_CP045968.1	NZ_CP045968.1	NZ_CP045968.1	NZ_CP045968.1	NZ_CP045968.1*	NZ_CP045968.1	NZ_CP045968.1	-	NZ_CP045968.1*	-	-	NZ_CP045968.1*	NZ_CP045968.1*	NZ_CP045968.1*	NZ_CP045968.1*	NZ_CP045968.1	NZ_CP045968.1*	NZ_CP045968.1*	-	NZ_CP045968.1*	NZ_CP045968.1*	NZ_CP045968.1	-	NZ_CP045968.1	NZ_CP045968.1
NZ_AP020329.1	p3-JPH1	10	13441	Mycobacterium avium subsp. hominissuis	Yes	450	56	3	NZ_AP020329.1*	-	-	NZ_AP020329.1*	NZ_AP020329.1*	NZ_AP020329.1*	-	-	-	NZ_AP020329.1*	NZ_AP020329.1*	NZ_AP020329.1*	NZ_AP020329.1*	NZ_AP020329.1*	NZ_AP020329.1*	-	NZ_AP020329.1*	NZ_AP020329.1*	NZ_AP020329.1*	NZ_AP020329.1*	NZ_AP020329.1*	NZ_AP020329.1*	NZ_AP020329.1*	-	NZ_AP020329.1*	-	-	NZ_AP020329.1*	NZ_AP020329.1*	NZ_AP020329.1*	NZ_AP020329.1*	NZ_AP020329.1*	NZ_AP020329.1*	NZ_AP020329.1*	-	NZ_AP020329.1*	NZ_AP020329.1*	NZ_AP020329.1*	-	NZ_AP020329.1*	NZ_AP020329.1*
NZ_CP015277.1	ZU-1_pl5	10	13458	Mycobacterium intracellulare subsp. chimaera	Yes	450	56	3	NZ_CP015277.1*	-	-	NZ_CP015277.1*	NZ_CP015277.1*	NZ_CP015277.1*	-	-	-	NZ_CP015277.1	NZ_CP015277.1*	NZ_CP015277.1*	NZ_CP015277.1*	NZ_CP015277.1*	NZ_CP015277.1*	-	NZ_CP015277.1	NZ_CP015277.1	NZ_CP015277.1*	NZ_CP015277.1	NZ_CP015277.1*	NZ_CP015277.1	NZ_CP015277.1*	-	NZ_CP015277.1*	-	-	NZ_CP015277.1*	NZ_CP015277.1*	NZ_CP015277.1*	NZ_CP015277.1*	NZ_CP015277.1	NZ_CP015277.1*	NZ_CP015277.1*	-	NZ_CP015277.1*	NZ_CP015277.1*	NZ_CP015277.1	-	NZ_CP015277.1	NZ_CP015277.1
NZ_CP022225.1	unnamed2	10	13458	Mycobacterium intracellulare subsp. chimaera	Yes	450	56	3	NZ_CP022225.1*	-	-	NZ_CP022225.1*	NZ_CP022225.1*	NZ_CP022225.1*	-	-	-	NZ_CP022225.1	NZ_CP022225.1*	NZ_CP022225.1*	NZ_CP022225.1*	NZ_CP022225.1*	NZ_CP022225.1*	-	NZ_CP022225.1	NZ_CP022225.1	NZ_CP022225.1*	NZ_CP022225.1	NZ_CP022225.1*	NZ_CP022225.1	NZ_CP022225.1*	-	NZ_CP022225.1*	-	-	NZ_CP022225.1*	NZ_CP022225.1*	NZ_CP022225.1*	NZ_CP022225.1*	NZ_CP022225.1	NZ_CP022225.1*?	NZ_CP022225.1*?	-	NZ_CP022225.1*	NZ_CP022225.1*?	NZ_CP022225.1	-	NZ_CP022225.1	NZ_CP022225.1
NZ_CP012888.2	unnamed3	10	14512	Mycobacterium intracellulare subsp. chimaera	Yes	450	55	3	NZ_CP012888.2*	-	-	NZ_CP012888.2*	NZ_CP012888.2*	NZ_CP012888.2*	-	-	-	NZ_CP012888.2*	NZ_CP012888.2*	NZ_CP012888.2*	NZ_CP012888.2*	NZ_CP012888.2*	NZ_CP012888.2*	-	NZ_CP012888.2*	NZ_CP012888.2*	NZ_CP012888.2*	NZ_CP012888.2*	NZ_CP012888.2*	NZ_CP012888.2*	NZ_CP012888.2*	-	NZ_CP012888.2*	-	-	NZ_CP012888.2*	NZ_CP012888.2*	NZ_CP012888.2*	NZ_CP012888.2*	NZ_CP012888.2*	NZ_CP012888.2*	NZ_CP012888.2*	-	NZ_CP012888.2*	NZ_CP012888.2*	NZ_CP012888.2*	-	NZ_CP012888.2*	NZ_CP012888.2*
NZ_CP015271.1	ZU-2_pl4	10	15059	Mycobacterium intracellulare subsp. chimaera	Yes	209	4	1	-	-	-	-	-	-	-	-	-	-	-	-	NZ_CP015271.1*	NZ_CP015271.1*	NZ_CP015271.1*	-	-	-	NZ_CP015271.1*	-	-	-	-	-	NZ_CP015271.1*	-	-	-	NZ_CP015271.1*	NZ_CP015271.1*	-	NZ_CP015271.1	-	-	-	NZ_CP015271.1*	-	NZ_CP015271.1	-	-	-
NC_005016.1	pVT2	10	12868	Mycobacterium avium	Yes	7	10	0	-	-	-	-	-	-	-	-	-	-	-	-	-	-	-	-	-	-	-	-	-	-	-	-	-	-	-	-	-	-	-	-	-	-	-	-	-	-	-	-	-
NZ_CP076861.1	pS2c	10	12992	Mycobacterium avium subsp. hominissuis	Yes	8	10	0	-	-	-	-	-	-	-	-	-	-	-	-	-	-	-	-	-	-	-	-	-	-	-	-	-	-	-	-	-	-	-	-	-	-	-	-	-	-	-	-	-
NC_020276.1	pMyong2	58	18089	Mycobacterium intracellulare subsp. yongonense 05-1390	Yes	0	0	0	-	-	-	-	-	-	-	-	-	-	-	-	-	-	-	-	-	-	-	-	-	-	-	-	-	-	-	-	-	-	-	-	-	-	-	-	-	-	-	-	-
NZ_KR997898.1	pMA100	75	116415	Mycobacterium avium subsp. hominissuis	Yes	0	2	0	-	-	-	-	-	-	-	-	-	-	-	-	-	-	-	-	-	-	-	-	-	-	-	-	-	-	-	-	-	-	-	-	-	-	-	-	-	-	-	-	-
NZ_CP015268.1	ZU-2_pl1	47	175972	Mycobacterium intracellulare subsp. chimaera	Yes	4	0	0	-	-	-	-	-	-	-	-	-	-	-	-	-	-	-	-	-	-	-	-	-	-	-	-	-	-	-	-	-	-	-	-	-	-	-	-	-	-	-	-	-
NZ_CP015279.1	unnamed 1	47	157126	Mycobacterium intracellulare subsp. chimaera	Yes	5	0	0	-	-	-	-	-	-	-	-	-	-	-	-	-	-	-	-	-	-	-	-	-	-	-	-	-	-	-	-	-	-	-	-	-	-	-	-	-	-	-	-	-
NZ_CP009406.2	p18K	14	18892	Mycobacterium avium subsp. hominissuis	Yes	4	128	1	-	-	-	-	-	-	-	NZ_CP009406.2*	-	-	-	-	-	-	-	-	-	-	-	-	-	-	-	NZ_CP009406.2*	-	-	NZ_CP009406.2*	-	-	-	-	-	-	-	-	-	-	-	-	-	-
NZ_CP036222.2	unnamed2	14	18294	Mycobacterium avium subsp. hominissuis	Yes	4	128	1	-	-	-	-	-	-	-	NZ_CP036222.2*?	-	-	-	-	-	-	-	-	-	-	-	-	-	-	-	NZ_CP036222.2*	-	-	NZ_CP036222.2*?	-	-	-	-	-	-	-	-	-	-	-	-	-	-
NZ_AP022585.1	pJCM17324	54	17972	Mycobacterium marseillense	Yes	0	0	1	-	-	-	-	-	-	-	-	-	-	-	-	-	-	-	-	-	-	-	-	-	-	-	-	-	-	NZ_AP022585.1*	-	-	-	-	-	-	-	-	-	-	-	-	-	-
NZ_CP023148.1	pFLAC0026	20	19605	Mycobacterium marseillense	Yes	0	0	0	-	-	-	-	-	-	-	-	-	-	-	-	-	-	-	-	-	-	-	-	-	-	-	-	-	-	-	-	-	-	-	-	-	-	-	-	-	-	-	-	-
NZ_CP012886.2	unnamed1	40	437571	Mycobacterium intracellulare subsp. chimaera	Yes	1	0	0	-	-	-	-	-	-	-	-	-	-	-	-	-	-	-	-	-	-	-	-	-	-	-	-	-	-	-	-	-	-	-	-	-	-	-	-	-	-	-	-	-
NZ_CP025547.1	unnamed1	69	305730	Mycobacterium paragordonae	Yes	0	1	0	-	-	-	-	-	-	-	-	-	-	-	-	-	-	-	-	-	-	-	-	-	-	-	-	-	-	-	-	-	-	-	-	-	-	-	-	-	-	-	-	-
NZ_CP076860.1	pS2b	78	343811	Mycobacterium avium subsp. hominissuis	Yes	0	1	0	-	-	-	-	-	-	-	-	-	-	-	-	-	-	-	-	-	-	-	-	-	-	-	-	-	-	-	-	-	-	-	-	-	-	-	-	-	-	-	-	-
NZ_AP024256.1	pM018	83	51089	Mycobacterium intracellulare	Yes	0	0	1	-	-	-	-	-	-	-	-	-	-	-	-	-	-	-	-	-	-	-	-	-	-	-	-	-	-	-	-	-	-	-	-	-	-	-	-	-	-	-	-	-
NZ_CP012887.2	unnamed2	46	25131	Mycobacterium intracellulare subsp. chimaera	Yes	25	0	13	-	NZ_CP012887.2*?	NZ_CP012887.2*?	-	-	-	-	-	-	-	-	-	-	-	-	-	-	-	-	-	-	-	-	-	-	-	-	-	-	-	-	-	-	-	-	-	-	-	-	-	-
NZ_CP015269.1	ZU-2_pl2	84	154060	Mycobacterium intracellulare subsp. chimaera	Yes	18	1	0	-	-	-	-	-	-	-	-	-	-	-	-	-	-	-	-	-	-	-	-	-	-	-	-	-	-	-	-	-	-	-	-	NZ_CP015269.1*?	-	-	-	NZ_CP015269.1*	-	-	-	-
NZ_AP020327.1	p1-JPH1	59	191151	Mycobacterium avium subsp. hominissuis	Yes	26	1	0	-	-	-	-	-	-	-	-	-	-	-	-	-	-	-	-	-	-	-	-	-	-	-	-	-	-	-	-	-	-	-	-	-	-	-	-	-	-	-	-	-
CU458745.1	pMAB23	21	23319	Mycobacteroides abscessus ATCC 19977	No	0	0	0	-	-	-	-	-	-	-	-	-	-	-	-	-	-	-	-	-	-	-	-	-	-	-	-	-	-	-	-	-	-	-	-	-	-	-	-	-	-	-	-	-
NC_010604.1	pMM23	21	23317	Mycobacterium marinum M	No	0	0	0	-	-	-	-	-	-	-	-	-	-	-	-	-	-	-	-	-	-	-	-	-	-	-	-	-	-	-	-	-	-	-	-	-	-	-	-	-	-	-	-	-
NZ_CP034180.1	pMabS_GZ002	21	15203	Mycobacteroides abscessus	No	0	0	0	-	-	-	-	-	-	-	-	-	-	-	-	-	-	-	-	-	-	-	-	-	-	-	-	-	-	-	-	-	-	-	-	-	-	-	-	-	-	-	-	-
NC_018022.1	pMYCCH.01	53	615278	Mycolicibacterium chubuense NBB4	No	0	0	0	-	-	-	-	-	-	-	-	-	-	-	-	-	-	-	-	-	-	-	-	-	-	-	-	-	-	-	-	-	-	-	-	-	-	-	-	-	-	-	-	-
NZ_CP020813.1	unnamed4	36	69875	Mycobacterium dioxanotrophicus	No	0	0	0	-	-	-	-	-	-	-	-	-	-	-	-	-	-	-	-	-	-	-	-	-	-	-	-	-	-	-	-	-	-	-	-	-	-	-	-	-	-	-	-	-
NZ_CP045327.1	pTHAF192_b	76	110527	Mycobacterium sp. THAF192	No	0	0	0	-	-	-	-	-	-	-	-	-	-	-	-	-	-	-	-	-	-	-	-	-	-	-	-	-	-	-	-	-	-	-	-	-	-	-	-	-	-	-	-	-
CP000385.1	1	31	215075	Mycobacterium sp. MCS	No	0	0	0	-	-	-	-	-	-	-	-	-	-	-	-	-	-	-	-	-	-	-	-	-	-	-	-	-	-	-	-	-	-	-	-	-	-	-	-	-	-	-	-	-
NC_008704.1	pMKMS02	31	216763	Mycobacterium sp. KMS	No	0	0	0	-	-	-	-	-	-	-	-	-	-	-	-	-	-	-	-	-	-	-	-	-	-	-	-	-	-	-	-	-	-	-	-	-	-	-	-	-	-	-	-	-
CP016641.1	djl-10_1	17	134689	Mycobacterium sp. djl-10	No	0	0	0	-	-	-	-	-	-	-	-	-	-	-	-	-	-	-	-	-	-	-	-	-	-	-	-	-	-	-	-	-	-	-	-	-	-	-	-	-	-	-	-	-
NZ_CP065048.1	pJCM_13573_1	22	30582	Mycobacterium kubicae	No	0	0	0	-	-	-	-	-	-	-	-	-	-	-	-	-	-	-	-	-	-	-	-	-	-	-	-	-	-	-	-	-	-	-	-	-	-	-	-	-	-	-	-	-
NC_019958.1	pMYCSM02	66	198589	Mycobacterium sp. JS623	No	0	0	0	-	-	-	-	-	-	-	-	-	-	-	-	-	-	-	-	-	-	-	-	-	-	-	-	-	-	-	-	-	-	-	-	-	-	-	-	-	-	-	-	-
CP016643.1	djl-10_3	34	26982	Mycobacterium sp. djl-10	No	0	0	0	-	-	-	-	-	-	-	-	-	-	-	-	-	-	-	-	-	-	-	-	-	-	-	-	-	-	-	-	-	-	-	-	-	-	-	-	-	-	-	-	-
NZ_CP063323.1	pGD25-3	34	23599	Mycobacteroides abscessus subsp. abscessus	No	0	0	0	-	-	-	-	-	-	-	-	-	-	-	-	-	-	-	-	-	-	-	-	-	-	-	-	-	-	-	-	-	-	-	-	-	-	-	-	-	-	-	-	-
NC_005916.1	pMUM001	45	174155	Mycobacterium ulcerans Agy99	No	0	0	0	-	-	-	-	-	-	-	-	-	-	-	-	-	-	-	-	-	-	-	-	-	-	-	-	-	-	-	-	-	-	-	-	-	-	-	-	-	-	-	-	-
NC_011355.1	pMUM002	45	190588	Mycobacterium liflandii 128FXT	No	0	0	0	-	-	-	-	-	-	-	-	-	-	-	-	-	-	-	-	-	-	-	-	-	-	-	-	-	-	-	-	-	-	-	-	-	-	-	-	-	-	-	-	-
NZ_AP017625.1	pShTP	45	166617	Mycobacterium ulcerans subsp. shinshuense	No	0	0	0	-	-	-	-	-	-	-	-	-	-	-	-	-	-	-	-	-	-	-	-	-	-	-	-	-	-	-	-	-	-	-	-	-	-	-	-	-	-	-	-	-
NZ_CP025550.1	unnamed4	8	17187	Mycobacterium paragordonae	No	0	0	0	-	-	-	-	-	-	-	-	-	-	-	-	-	-	-	-	-	-	-	-	-	-	-	-	-	-	-	-	-	-	-	-	-	-	-	-	-	-	-	-	-
NZ_CP063321.1	pGD25-1	41	31413	Mycobacteroides abscessus subsp. abscessus	No	0	0	0	-	-	-	-	-	-	-	-	-	-	-	-	-	-	-	-	-	-	-	-	-	-	-	-	-	-	-	-	-	-	-	-	-	-	-	-	-	-	-	-	-
NZ_CP063325.1	pGD22-1	64	19694	Mycobacteroides abscessus subsp. abscessus	No	0	0	0	-	-	-	-	-	-	-	-	-	-	-	-	-	-	-	-	-	-	-	-	-	-	-	-	-	-	-	-	-	-	-	-	-	-	-	-	-	-	-	-	-
NC_021278.1	1	48	172814	Mycobacteroides abscessus subsp. bolletii 50594	No	0	0	0	-	-	-	-	-	-	-	-	-	-	-	-	-	-	-	-	-	-	-	-	-	-	-	-	-	-	-	-	-	-	-	-	-	-	-	-	-	-	-	-	-
NZ_AP022623.1	pJCM30620_2	48	38763	Mycobacteroides abscessus	No	0	0	0	-	-	-	-	-	-	-	-	-	-	-	-	-	-	-	-	-	-	-	-	-	-	-	-	-	-	-	-	-	-	-	-	-	-	-	-	-	-	-	-	-
NC_019959.1	pMYCSM03	77	164114	Mycobacterium sp. JS623	No	0	0	0	-	-	-	-	-	-	-	-	-	-	-	-	-	-	-	-	-	-	-	-	-	-	-	-	-	-	-	-	-	-	-	-	-	-	-	-	-	-	-	-	-
NC_009340.1	pMFLV02	9	25309	Mycolicibacterium gilvum PYR-GCK	No	0	0	0	-	-	-	-	-	-	-	-	-	-	-	-	-	-	-	-	-	-	-	-	-	-	-	-	-	-	-	-	-	-	-	-	-	-	-	-	-	-	-	-	-
NC_014812.1	pMSPYR102	9	23681	Mycolicibacterium gilvum Spyr1	No	0	0	0	-	-	-	-	-	-	-	-	-	-	-	-	-	-	-	-	-	-	-	-	-	-	-	-	-	-	-	-	-	-	-	-	-	-	-	-	-	-	-	-	-
NZ_CP020812.1	unnamed3	23	106337	Mycobacterium dioxanotrophicus	No	0	0	0	-	-	-	-	-	-	-	-	-	-	-	-	-	-	-	-	-	-	-	-	-	-	-	-	-	-	-	-	-	-	-	-	-	-	-	-	-	-	-	-	-
NC_001381.1	pAL5000	3	4837	Mycolicibacterium fortuitum	No	0	0	0	-	-	-	-	-	-	-	-	-	-	-	-	-	-	-	-	-	-	-	-	-	-	-	-	-	-	-	-	-	-	-	-	-	-	-	-	-	-	-	-	-
NZ_M60875.1	pAL5000	3	4821	Mycolicibacterium fortuitum	No	0	0	0	-	-	-	-	-	-	-	-	-	-	-	-	-	-	-	-	-	-	-	-	-	-	-	-	-	-	-	-	-	-	-	-	-	-	-	-	-	-	-	-	-
NZ_CP080334.1	unnamed1	80	29753	Mycolicibacterium pallens	No	0	0	0	-	-	-	-	-	-	-	-	-	-	-	-	-	-	-	-	-	-	-	-	-	-	-	-	-	-	-	-	-	-	-	-	-	-	-	-	-	-	-	-	-
NZ_CP032156.1	pELW1-1	43	221756	Mycobacterium sp. ELW1	No	0	0	0	-	-	-	-	-	-	-	-	-	-	-	-	-	-	-	-	-	-	-	-	-	-	-	-	-	-	-	-	-	-	-	-	-	-	-	-	-	-	-	-	-
NZ_CP063326.1	pGD22-2	2	18117	Mycobacteroides abscessus subsp. abscessus	No	0	0	0	-	-	-	-	-	-	-	-	-	-	-	-	-	-	-	-	-	-	-	-	-	-	-	-	-	-	-	-	-	-	-	-	-	-	-	-	-	-	-	-	-
NZ_CP065268.1	pGD69B-2	2	18611	Mycobacteroides abscessus subsp. abscessus	No	0	0	0	-	-	-	-	-	-	-	-	-	-	-	-	-	-	-	-	-	-	-	-	-	-	-	-	-	-	-	-	-	-	-	-	-	-	-	-	-	-	-	-	-
NZ_CP065282.1	pGD42-2	2	9547	Mycobacteroides abscessus subsp. abscessus	No	0	0	0	-	-	-	-	-	-	-	-	-	-	-	-	-	-	-	-	-	-	-	-	-	-	-	-	-	-	-	-	-	-	-	-	-	-	-	-	-	-	-	-	-
NZ_CP065267.1	pGD69B-1	4	25000	Mycobacteroides abscessus subsp. abscessus	No	0	0	0	-	-	-	-	-	-	-	-	-	-	-	-	-	-	-	-	-	-	-	-	-	-	-	-	-	-	-	-	-	-	-	-	-	-	-	-	-	-	-	-	-
NZ_CP065281.1	pGD42-1	4	24993	Mycobacteroides abscessus subsp. abscessus	No	0	0	0	-	-	-	-	-	-	-	-	-	-	-	-	-	-	-	-	-	-	-	-	-	-	-	-	-	-	-	-	-	-	-	-	-	-	-	-	-	-	-	-	-
NZ_CP020811.1	unnamed2	70	152685	Mycobacterium dioxanotrophicus	No	0	0	0	-	-	-	-	-	-	-	-	-	-	-	-	-	-	-	-	-	-	-	-	-	-	-	-	-	-	-	-	-	-	-	-	-	-	-	-	-	-	-	-	-
NZ_AP018497.1	pMMRN	26	127402	Mycobacterium marinum	No	0	0	0	-	-	-	-	-	-	-	-	-	-	-	-	-	-	-	-	-	-	-	-	-	-	-	-	-	-	-	-	-	-	-	-	-	-	-	-	-	-	-	-	-
NZ_HG917973.1	pRAW	26	114229	Mycobacterium marinum E11	No	0	0	0	-	-	-	-	-	-	-	-	-	-	-	-	-	-	-	-	-	-	-	-	-	-	-	-	-	-	-	-	-	-	-	-	-	-	-	-	-	-	-	-	-
NC_009339.1	pMFLV01	32_a	321253	Mycolicibacterium gilvum PYR-GCK	No	0	0	0	-	-	-	-	-	-	-	-	-	-	-	-	-	-	-	-	-	-	-	-	-	-	-	-	-	-	-	-	-	-	-	-	-	-	-	-	-	-	-	-	-
NZ_MF600313.1	pCBMA213_1	56	274124	Mycolicibacterium sp. CBMA 213	No	0	0	0	-	-	-	-	-	-	-	-	-	-	-	-	-	-	-	-	-	-	-	-	-	-	-	-	-	-	-	-	-	-	-	-	-	-	-	-	-	-	-	-	-
MN587875.1	pCBMA213_3	42	21616	Mycolicibacterium sp.	No	0	0	0	-	-	-	-	-	-	-	-	-	-	-	-	-	-	-	-	-	-	-	-	-	-	-	-	-	-	-	-	-	-	-	-	-	-	-	-	-	-	-	-	-
NC_014811.1	pMSPYR101	68	211864	Mycolicibacterium gilvum Spyr1	No	0	0	0	-	-	-	-	-	-	-	-	-	-	-	-	-	-	-	-	-	-	-	-	-	-	-	-	-	-	-	-	-	-	-	-	-	-	-	-	-	-	-	-	-
NZ_CP063329.1	pGD19	74	18605	Mycobacteroides abscessus subsp. abscessus	No	0	0	0	-	-	-	-	-	-	-	-	-	-	-	-	-	-	-	-	-	-	-	-	-	-	-	-	-	-	-	-	-	-	-	-	-	-	-	-	-	-	-	-	-
NZ_CP025548.1	unnamed2	65	144093	Mycobacterium paragordonae	No	0	0	0	-	-	-	-	-	-	-	-	-	-	-	-	-	-	-	-	-	-	-	-	-	-	-	-	-	-	-	-	-	-	-	-	-	-	-	-	-	-	-	-	-
NZ_CP043475.1	pGP01	63	43679	Mycobacterium grossiae	No	0	0	0	-	-	-	-	-	-	-	-	-	-	-	-	-	-	-	-	-	-	-	-	-	-	-	-	-	-	-	-	-	-	-	-	-	-	-	-	-	-	-	-	-
NZ_AP023334.1	pTY66_01	44	266554	Mycolicibacterium sp. TY66	No	0	0	0	-	-	-	-	-	-	-	-	-	-	-	-	-	-	-	-	-	-	-	-	-	-	-	-	-	-	-	-	-	-	-	-	-	-	-	-	-	-	-	-	-
NZ_AP023363.1	pTY81_01	44	277627	Mycolicibacterium sp. TY81	No	0	0	0	-	-	-	-	-	-	-	-	-	-	-	-	-	-	-	-	-	-	-	-	-	-	-	-	-	-	-	-	-	-	-	-	-	-	-	-	-	-	-	-	-
NZ_CP065285.1	pGD21-1	16	112633	Mycobacteroides abscessus subsp. abscessus	No	0	0	0	-	-	-	-	-	-	-	-	-	-	-	-	-	-	-	-	-	-	-	-	-	-	-	-	-	-	-	-	-	-	-	-	-	-	-	-	-	-	-	-	-
NZ_CP070974.1	p1	72	216348	Mycobacterium gordonae	No	0	0	0	-	-	-	-	-	-	-	-	-	-	-	-	-	-	-	-	-	-	-	-	-	-	-	-	-	-	-	-	-	-	-	-	-	-	-	-	-	-	-	-	-
NZ_AP022578.1	pJCM15296	82	266447	Mycolicibacterium aubagnense	No	0	0	0	-	-	-	-	-	-	-	-	-	-	-	-	-	-	-	-	-	-	-	-	-	-	-	-	-	-	-	-	-	-	-	-	-	-	-	-	-	-	-	-	-
NC_021279.1	2	52	97240	Mycobacteroides abscessus subsp. bolletii 50594	No	0	0	0	-	-	-	-	-	-	-	-	-	-	-	-	-	-	-	-	-	-	-	-	-	-	-	-	-	-	-	-	-	-	-	-	-	-	-	-	-	-	-	-	-
NZ_AP022622.1	pJCM30620_1	52	119389	Mycobacteroides abscessus	No	0	0	0	-	-	-	-	-	-	-	-	-	-	-	-	-	-	-	-	-	-	-	-	-	-	-	-	-	-	-	-	-	-	-	-	-	-	-	-	-	-	-	-	-
NZ_AP022566.1	pJCM12272	73	304163	Mycolicibacterium alvei	No	0	0	0	-	-	-	-	-	-	-	-	-	-	-	-	-	-	-	-	-	-	-	-	-	-	-	-	-	-	-	-	-	-	-	-	-	-	-	-	-	-	-	-	-
NZ_AP023336.1	pTY66_03	18	26205	Mycolicibacterium sp. TY66	No	0	0	0	-	-	-	-	-	-	-	-	-	-	-	-	-	-	-	-	-	-	-	-	-	-	-	-	-	-	-	-	-	-	-	-	-	-	-	-	-	-	-	-	-
NZ_AP023365.1	pTY81_03	18	24171	Mycolicibacterium sp. TY81	No	0	0	0	-	-	-	-	-	-	-	-	-	-	-	-	-	-	-	-	-	-	-	-	-	-	-	-	-	-	-	-	-	-	-	-	-	-	-	-	-	-	-	-	-
NZ_CP015597.1	pMYC1	39	252568	Mycobacterium sp. YC-RL4	No	0	0	0	-	-	-	-	-	-	-	-	-	-	-	-	-	-	-	-	-	-	-	-	-	-	-	-	-	-	-	-	-	-	-	-	-	-	-	-	-	-	-	-	-
NZ_AP022602.1	pJCM6399	11	211674	Mycobacterium gallinarum	No	0	0	0	-	-	-	-	-	-	-	-	-	-	-	-	-	-	-	-	-	-	-	-	-	-	-	-	-	-	-	-	-	-	-	-	-	-	-	-	-	-	-	-	-
NC_008703.1	pMKMS01	32_b	302089	Mycobacterium sp. KMS	No	0	0	0	-	-	-	-	-	-	-	-	-	-	-	-	-	-	-	-	-	-	-	-	-	-	-	-	-	-	-	-	-	-	-	-	-	-	-	-	-	-	-	-	-
NZ_AP022571.1	pJCM12603	32_c	216341	Mycolicibacterium poriferae	No	0	0	0	-	-	-	-	-	-	-	-	-	-	-	-	-	-	-	-	-	-	-	-	-	-	-	-	-	-	-	-	-	-	-	-	-	-	-	-	-	-	-	-	-
NZ_CP045326.1	pTHAF192_a	49	125507	Mycobacterium sp. THAF192	No	0	0	0	-	-	-	-	-	-	-	-	-	-	-	-	-	-	-	-	-	-	-	-	-	-	-	-	-	-	-	-	-	-	-	-	-	-	-	-	-	-	-	-	-
NC_004963.1	pCLP	33	22688	Mycobacterium celatum	No	0	0	0	-	-	-	-	-	-	-	-	-	-	-	-	-	-	-	-	-	-	-	-	-	-	-	-	-	-	-	-	-	-	-	-	-	-	-	-	-	-	-	-	-
NZ_AP022592.1	pJCM18538	51	434050	Mycolicibacterium arabiense	No	0	0	0	-	-	-	-	-	-	-	-	-	-	-	-	-	-	-	-	-	-	-	-	-	-	-	-	-	-	-	-	-	-	-	-	-	-	-	-	-	-	-	-	-
NZ_CP065049.1	pJCM_13573_2	85	28122	Mycobacterium kubicae	No	0	0	0	-	-	-	-	-	-	-	-	-	-	-	-	-	-	-	-	-	-	-	-	-	-	-	-	-	-	-	-	-	-	-	-	-	-	-	-	-	-	-	-	-
NZ_CP063322.1	pGD25-2	55	27424	Mycobacteroides abscessus subsp. abscessus	No	0	0	0	-	-	-	-	-	-	-	-	-	-	-	-	-	-	-	-	-	-	-	-	-	-	-	-	-	-	-	-	-	-	-	-	-	-	-	-	-	-	-	-	-
NZ_AP023335.1	pTY66_02	7	27227	Mycolicibacterium sp. TY66	No	0	0	0	-	-	-	-	-	-	-	-	-	-	-	-	-	-	-	-	-	-	-	-	-	-	-	-	-	-	-	-	-	-	-	-	-	-	-	-	-	-	-	-	-
NZ_AP023364.1	pTY81_02	7	25107	Mycolicibacterium sp. TY81	No	0	0	0	-	-	-	-	-	-	-	-	-	-	-	-	-	-	-	-	-	-	-	-	-	-	-	-	-	-	-	-	-	-	-	-	-	-	-	-	-	-	-	-	-
NC_018023.1	pMYCCH.02	15	143623	Mycolicibacterium chubuense NBB4	No	0	0	0	-	-	-	-	-	-	-	-	-	-	-	-	-	-	-	-	-	-	-	-	-	-	-	-	-	-	-	-	-	-	-	-	-	-	-	-	-	-	-	-	-
NC_009341.1	pMFLV03	57	16660	Mycolicibacterium gilvum PYR-GCK	No	0	0	0	-	-	-	-	-	-	-	-	-	-	-	-	-	-	-	-	-	-	-	-	-	-	-	-	-	-	-	-	-	-	-	-	-	-	-	-	-	-	-	-	-
NZ_KY349138.1	pCBMA213_2	37	160489	Mycolicibacterium sp. CBMA 213	No	0	0	0	-	-	-	-	-	-	-	-	-	-	-	-	-	-	-	-	-	-	-	-	-	-	-	-	-	-	-	-	-	-	-	-	-	-	-	-	-	-	-	-	-
NC_019957.1	pMYCSM01	79	394147	Mycobacterium sp. JS623	No	0	0	0	-	-	-	-	-	-	-	-	-	-	-	-	-	-	-	-	-	-	-	-	-	-	-	-	-	-	-	-	-	-	-	-	-	-	-	-	-	-	-	-	-
NZ_CP025549.1	unnamed3	61	26922	Mycobacterium paragordonae	No	0	0	0	-	-	-	-	-	-	-	-	-	-	-	-	-	-	-	-	-	-	-	-	-	-	-	-	-	-	-	-	-	-	-	-	-	-	-	-	-	-	-	-	-
NZ_CP080335.1	unnamed2	30	28250	Mycolicibacterium pallens	No	0	0	0	-	-	-	-	-	-	-	-	-	-	-	-	-	-	-	-	-	-	-	-	-	-	-	-	-	-	-	-	-	-	-	-	-	-	-	-	-	-	-	-	-
NZ_AP022607.1	pJCM12687	29	864257	Mycobacterium branderi	No	0	0	0	-	-	-	-	-	-	-	-	-	-	-	-	-	-	-	-	-	-	-	-	-	-	-	-	-	-	-	-	-	-	-	-	-	-	-	-	-	-	-	-	-
NZ_CP020810.1	unnamed1	71	155598	Mycobacterium dioxanotrophicus	No	0	0	0	-	-	-	-	-	-	-	-	-	-	-	-	-	-	-	-	-	-	-	-	-	-	-	-	-	-	-	-	-	-	-	-	-	-	-	-	-	-	-	-	-
NC_017908.2	BRA100	25	56265	Mycobacteroides abscessus subsp. bolletii F1725	No	0	0	0	-	-	-	-	-	-	-	-	-	-	-	-	-	-	-	-	-	-	-	-	-	-	-	-	-	-	-	-	-	-	-	-	-	-	-	-	-	-	-	-	-
NZ_AP022611.1	pJCM13574	67	228287	Mycolicibacterium madagascariense	No	0	0	0	-	-	-	-	-	-	-	-	-	-	-	-	-	-	-	-	-	-	-	-	-	-	-	-	-	-	-	-	-	-	-	-	-	-	-	-	-	-	-	-	-
NZ_CP065286.1	pGD21-2	60	155609	Mycobacteroides abscessus subsp. abscessus	No	0	0	0	-	-	-	-	-	-	-	-	-	-	-	-	-	-	-	-	-	-	-	-	-	-	-	-	-	-	-	-	-	-	-	-	-	-	-	-	-	-	-	-	-
NZ_AP022580.1	pJCM15653	28	21984	Mycolicibacterium boenickei	No	0	0	0	-	-	-	-	-	-	-	-	-	-	-	-	-	-	-	-	-	-	-	-	-	-	-	-	-	-	-	-	-	-	-	-	-	-	-	-	-	-	-	-	-
CP016642.1	djl-10_2	62	21705	Mycobacterium sp. djl-10	No	0	0	0	-	-	-	-	-	-	-	-	-	-	-	-	-	-	-	-	-	-	-	-	-	-	-	-	-	-	-	-	-	-	-	-	-	-	-	-	-	-	-	-	-
[truncated: 815 more columns]
